# Supplementary material for: 1,1′-Biphenyl-2,3,3′,4′-tetra­carboxylic acid monohydrate
Source: Acta Crystallogr Sect E Struct Rep Online. 2008 Apr 16;64(Pt 5):o846. doi: 10.1107/S1600536808009689 (PMC2961247; doi:10.1107/S1600536808009689)
Supplement: Supplementary file 1 [file e-64-0o846-sup1.cif]

##############################################################################
###                                                                        ###
###        Electronic paper (Acta Crystallographica Section E)             ###
###                                                                        ###
##############################################################################
#                                                                            #
# This CIF contains the data in a paper accepted for publication in Acta     #
# Crystallographica Section E. It conforms to the requirements of Notes      #
# for Authors for Section E, and has been peer reviewed under the auspices   #
# of the IUCr Commission on Journals.                                        #
#                                                                            #
# Full details of the Crystallographic Information File format               #
# are given in the paper "The Crystallographic Information File (CIF):       #
# a New Standard Archive File for Crystallography" by S. R. Hall, F. H.      #
# Allen and I. D. Brown [Acta Cryst. (1991), A47, 655-685].                  #
#                                                                            #
# The current version of the core CIF dictionary is obtainable from          #
# ftp://ftp.iucr.org/pub/cif_core.dic. The current version number is 2.4.    #
#                                                                            #
# Software is freely available for graphical display of the structure(s) in  #
# this CIF.  For information consult the CIF home page http://www.iucr.org/  #
# cif/home.html                                                              #
#                                                                            #
# This file may be used for bona fide research purposes within the           #
# scientific community so long as proper attribution is given to the journal # 
# article from which it was obtained.                                        #
#                                                                            #
##############################################################################
                                             
data_global
_audit_creation_method     'SHELXL97'
_journal_date_recd_electronic     2008-03-29
_journal_date_accepted     2008-04-08
_journal_name_full     'Acta Crystallographica, Section E'
_journal_year     2008
_journal_volume     64
_journal_issue      5
_journal_page_first     o846
_journal_page_last     o846
_journal_paper_category     QO
_journal_coeditor_code     XU2413
_publ_contact_author_name     'Guo-Wei Gao'
_publ_contact_author_address
;
Department of Chemistry
Sichuan University
Chengdu 610064
People's Republic of China
;
_publ_contact_author_email     gaosunday@yahoo.com.cn
_publ_contact_author_fax     86-28-85412095
_publ_contact_author_phone     86-28-85412095
_publ_section_title
;
1,1'-Biphenyl-2,3,3',4'-tetracarboxylic acid monohydrate
;
loop_
    _publ_author_name
    _publ_author_address
    'Jiang, Yan'
;
College of Chemistry
Sichuan University
Chengdu 610064
People's Republic of China
;
    'Men, Jian'
;
College of Chemistry
Sichuan University
Chengdu 610064
People's Republic of China
;
    'Liu, Chong-Yi'
;
College of Chemistry
Sichuan University
Chengdu 610064
People's Republic of China
;
    'Zhang, Yan'
;
College of Chemistry
Sichuan University
Chengdu 610064
People's Republic of China
;
    'Gao, Guo-Wei'
;
College of Chemistry
Sichuan University
Chengdu 610064
People's Republic of China
;
data_I
_chemical_name_systematic
;
1,1'-Biphenyl-2,3,3',4'-tetracarboxylic acid monohydrate
;
_chemical_name_common     ?
_chemical_formula_moiety     'C16 H10 O8, H2 O1'
_chemical_formula_sum     'C16 H12 O9'
_chemical_formula_iupac     'C16 H10 O8, H2 O1'
_chemical_formula_weight     348.26
_symmetry_cell_setting     triclinic
_symmetry_space_group_name_H-M     'P -1'
_symmetry_space_group_name_Hall     '-P 1'
loop_
    _symmetry_equiv_pos_as_xyz
    'x, y, z'
    '-x, -y, -z'
_cell_length_a     6.860(3)
_cell_length_b     11.339(5)
_cell_length_c     11.562(4)
_cell_angle_alpha     118.14(3)
_cell_angle_beta     97.34(3)
_cell_angle_gamma     94.47(4)
_cell_volume     776.7(5)
_cell_formula_units_Z     2
_cell_measurement_reflns_used     20
_cell_measurement_theta_min     4.53
_cell_measurement_theta_max     7.47
_cell_measurement_temperature     294(2)
_exptl_crystal_description     block
_exptl_crystal_colour     colourless
_exptl_crystal_size_max     0.44
_exptl_crystal_size_mid     0.36
_exptl_crystal_size_min     0.18
_exptl_crystal_density_diffrn     1.489
_exptl_crystal_density_meas     ?
_exptl_crystal_density_method     'not measured'
_exptl_crystal_F_000     360
_exptl_absorpt_coefficient_mu     0.125
_exptl_absorpt_correction_type     none
_exptl_absorpt_correction_T_min     ?
_exptl_absorpt_correction_T_max     ?
_exptl_special_details
;
?
;
_diffrn_ambient_temperature     294(2)
_diffrn_radiation_type     MoK\a
_diffrn_radiation_wavelength     0.71073
_diffrn_radiation_source     'fine-focus sealed tube'
_diffrn_radiation_monochromator     graphite
_diffrn_measurement_device_type     'Enraf--Nonius CAD-4'
_diffrn_measurement_method     \w/2\q
_diffrn_detector_area_resol_mean     ?
_diffrn_reflns_number     3389
_diffrn_reflns_av_R_equivalents     0.0045
_diffrn_reflns_av_sigmaI/netI     0.0315
_diffrn_reflns_theta_min     2.03
_diffrn_reflns_theta_max     25.49
_diffrn_reflns_theta_full     25.49
_diffrn_measured_fraction_theta_max     1.000
_diffrn_measured_fraction_theta_full     1.000
_diffrn_reflns_limit_h_min     -8
_diffrn_reflns_limit_h_max     8
_diffrn_reflns_limit_k_min     -5
_diffrn_reflns_limit_k_max     13
_diffrn_reflns_limit_l_min     -13
_diffrn_reflns_limit_l_max     12
_diffrn_standards_number     3
_diffrn_standards_interval_count     250
_diffrn_standards_interval_time     ?
_diffrn_standards_decay_%     1.4
_refine_special_details
;
Refinement of <i>F</i>^2^ against ALL reflections. The weighted <i>R</i>-factor
<i>wR</i> and goodness of fit <i>S</i> are based on <i>F</i>^2^, conventional
<i>R</i>-factors <i>R</i> are based on <i>F</i>, with <i>F</i> set to zero for
negative <i>F</i>^2^. The threshold expression of <i>F</i>^2^ >
2\s(<i>F</i>^2^) is used only for calculating <i>R</i>-factors(gt) <i>etc</i>.
and is not relevant to the choice of reflections for refinement.
<i>R</i>-factors based on <i>F</i>^2^ are statistically about twice as large
as those based on <i>F</i>, and <i>R</i>-factors based on ALL data will be
even larger.
;
_reflns_number_total     2889
_reflns_number_gt     2074
_reflns_threshold_expression     I>2\s(I)
_refine_ls_structure_factor_coef     Fsqd
_refine_ls_matrix_type     full
_refine_ls_R_factor_all     0.0824
_refine_ls_R_factor_gt     0.0564
_refine_ls_wR_factor_gt     0.1550
_refine_ls_wR_factor_ref     0.1777
_refine_ls_goodness_of_fit_ref     0.983
_refine_ls_restrained_S_all     0.983
_refine_ls_number_reflns     2889
_refine_ls_number_parameters     240
_refine_ls_number_restraints     0
_refine_ls_hydrogen_treatment     mixed
_refine_ls_weighting_scheme
               'calc w = 1/[\s^2^(Fo^2^)+(0.1334P)^2^] where P=(Fo^2^+2Fc^2^)/3'
_atom_sites_solution_hydrogens     mixed
_atom_sites_solution_primary     direct
_atom_sites_solution_secondary     difmap
_refine_ls_shift/su_max     0.000
_refine_ls_shift/su_mean     0.000
_refine_diff_density_max     0.350
_refine_diff_density_min     -0.310
_refine_ls_extinction_method     none
_refine_ls_extinction_coef     ?
loop_
    _atom_type_symbol
    _atom_type_description
    _atom_type_scat_dispersion_real
    _atom_type_scat_dispersion_imag
    _atom_type_scat_source
    'C' 'C' 0.0033 0.0016
                         'International Tables Vol C Tables 4.2.6.8 and 6.1.1.4'
    'H' 'H' 0.0000 0.0000
                         'International Tables Vol C Tables 4.2.6.8 and 6.1.1.4'
    'O' 'O' 0.0106 0.0060
                         'International Tables Vol C Tables 4.2.6.8 and 6.1.1.4'
_computing_data_collection     'DIFRAC (Gabe <i>et al.</i>, 1993)'
_computing_cell_refinement     'DIFRAC (Gabe <i>et al.</i>, 1993)'
_computing_data_reduction     'NRCVAX (Gabe <i>et al.</i>, 1989)'
_computing_structure_solution     'SHELXS97 (Sheldrick, 2008)'
_computing_structure_refinement     'SHELXL97 (Sheldrick, 2008)'
_computing_molecular_graphics     'ORTEP-3 for Windows (Farrugia, 1997)'
_computing_publication_material     'SHELXL97 (Sheldrick, 2008)'
loop_
    _atom_site_type_symbol
    _atom_site_label
    _atom_site_fract_x
    _atom_site_fract_y
    _atom_site_fract_z
    _atom_site_U_iso_or_equiv
    _atom_site_adp_type
    _atom_site_calc_flag
    _atom_site_refinement_flags
    _atom_site_occupancy
    _atom_site_disorder_assembly
    _atom_site_disorder_group
    O O1 0.3911(3) 0.4576(2) 0.0916(2) 0.0520(6) Uani d . 1 . .
    O O2 0.3354(3) 0.6316(2) 0.0600(2) 0.0554(6) Uani d . 1 . .
    H H2 0.4355 0.6160 0.0268 0.066 Uiso calc R 1 . .
    O O3 0.0748(3) 0.25686(17) 0.03658(17) 0.0392(5) Uani d . 1 . .
    H H3 0.1426 0.1961 0.0167 0.047 Uiso calc R 1 . .
    O O4 0.2316(3) 0.32664(18) 0.24633(18) 0.0397(5) Uani d . 1 . .
    O O5 -0.5242(3) -0.05309(17) 0.10577(18) 0.0399(5) Uani d . 1 . .
    H H5 -0.6058 -0.0072 0.1442 0.048 Uiso calc R 1 . .
    O O6 -0.2050(3) -0.02764(18) 0.10600(19) 0.0467(5) Uani d . 1 . .
    O O7 -0.3954(3) -0.00002(18) 0.37645(19) 0.0455(5) Uani d . 1 . .
    O O8 -0.4933(3) 0.17283(19) 0.54348(19) 0.0462(5) Uani d . 1 . .
    H H8 -0.5046 0.1186 0.5713 0.055 Uiso calc R 1 . .
    C C1 0.0408(3) 0.4734(2) 0.2032(2) 0.0276(5) Uani d . 1 . .
    C C2 0.1241(4) 0.5721(2) 0.1745(2) 0.0310(6) Uani d . 1 . .
    C C3 0.0495(4) 0.6933(3) 0.2149(3) 0.0387(6) Uani d . 1 . .
    H H3A 0.1048 0.7582 0.1958 0.046 Uiso calc R 1 . .
    C C4 -0.1069(5) 0.7174(3) 0.2834(3) 0.0481(7) Uani d . 1 . .
    H H4 -0.1573 0.7983 0.3103 0.058 Uiso calc R 1 . .
    C C5 -0.1882(4) 0.6206(3) 0.3119(3) 0.0385(6) Uani d . 1 . .
    H H5A -0.2929 0.6380 0.3584 0.046 Uiso calc R 1 . .
    C C6 -0.1176(4) 0.4980(2) 0.2728(2) 0.0288(5) Uani d . 1 . .
    C C7 -0.2085(3) 0.3987(2) 0.3089(2) 0.0267(5) Uani d . 1 . .
    C C8 -0.2530(4) 0.4447(2) 0.4356(2) 0.0302(5) Uani d . 1 . .
    H H8A -0.2322 0.5371 0.4954 0.036 Uiso calc R 1 . .
    C C9 -0.3284(4) 0.3537(2) 0.4735(2) 0.0309(5) Uani d . 1 . .
    H H9 -0.3589 0.3860 0.5583 0.037 Uiso calc R 1 . .
    C C10 -0.3590(3) 0.2150(2) 0.3867(2) 0.0273(5) Uani d . 1 . .
    C C11 -0.3206(3) 0.1679(2) 0.2579(2) 0.0269(5) Uani d . 1 . .
    C C12 -0.2489(3) 0.2590(2) 0.2192(2) 0.0282(5) Uani d . 1 . .
    H H12 -0.2273 0.2271 0.1324 0.034 Uiso calc R 1 . .
    C C13 0.2963(4) 0.5479(3) 0.1050(3) 0.0346(6) Uani d . 1 . .
    C C14 0.1296(3) 0.3453(2) 0.1646(2) 0.0285(5) Uani d . 1 . .
    C C15 -0.3477(4) 0.0196(2) 0.1528(2) 0.0301(5) Uani d . 1 . .
    C C16 -0.4193(4) 0.1204(2) 0.4366(2) 0.0308(5) Uani d . 1 . .
    O O9 0.2047(4) 0.0732(2) 0.2263(2) 0.0527(6) Uani d . 1 . .
    H H91 0.211(5) 0.159(4) 0.235(3) 0.066(10) Uiso d . 1 . .
    H H92 0.081(7) 0.041(4) 0.191(4) 0.082(13) Uiso d . 1 . .
loop_
    _atom_site_aniso_label
    _atom_site_aniso_U_11
    _atom_site_aniso_U_22
    _atom_site_aniso_U_33
    _atom_site_aniso_U_12
    _atom_site_aniso_U_13
    _atom_site_aniso_U_23
    O1 0.0489(12) 0.0604(13) 0.0783(15) 0.0237(10) 0.0399(11) 0.0501(12)
    O2 0.0559(14) 0.0647(14) 0.0816(16) 0.0250(11) 0.0441(12) 0.0548(13)
    O3 0.0459(11) 0.0341(9) 0.0338(10) 0.0160(8) 0.0142(8) 0.0104(8)
    O4 0.0435(11) 0.0402(10) 0.0395(10) 0.0162(8) 0.0110(8) 0.0207(8)
    O5 0.0384(10) 0.0297(9) 0.0430(11) 0.0004(8) 0.0090(8) 0.0112(8)
    O6 0.0426(12) 0.0340(10) 0.0509(12) 0.0112(8) 0.0223(9) 0.0065(8)
    O7 0.0701(14) 0.0338(10) 0.0485(11) 0.0211(9) 0.0328(10) 0.0256(9)
    O8 0.0685(14) 0.0376(10) 0.0486(11) 0.0177(9) 0.0372(10) 0.0261(9)
    C1 0.0296(13) 0.0263(11) 0.0272(12) 0.0041(9) 0.0086(9) 0.0125(9)
    C2 0.0302(13) 0.0348(12) 0.0328(12) 0.0045(10) 0.0100(10) 0.0193(10)
    C3 0.0455(16) 0.0335(13) 0.0478(15) 0.0080(11) 0.0193(12) 0.0256(12)
    C4 0.062(2) 0.0344(14) 0.0627(19) 0.0210(13) 0.0308(15) 0.0287(13)
    C5 0.0379(15) 0.0367(13) 0.0493(16) 0.0143(11) 0.0251(12) 0.0224(12)
    C6 0.0315(13) 0.0271(11) 0.0284(12) 0.0047(9) 0.0107(9) 0.0128(10)
    C7 0.0234(12) 0.0275(11) 0.0312(12) 0.0067(9) 0.0112(9) 0.0139(10)
    C8 0.0339(13) 0.0236(11) 0.0298(12) 0.0048(10) 0.0131(10) 0.0085(9)
    C9 0.0326(13) 0.0321(12) 0.0277(12) 0.0053(10) 0.0128(10) 0.0125(10)
    C10 0.0256(12) 0.0292(12) 0.0320(12) 0.0072(9) 0.0116(9) 0.0168(10)
    C11 0.0227(12) 0.0262(11) 0.0311(12) 0.0047(9) 0.0087(9) 0.0124(10)
    C12 0.0298(12) 0.0285(11) 0.0280(12) 0.0048(9) 0.0111(9) 0.0138(10)
    C13 0.0336(14) 0.0382(13) 0.0383(14) 0.0040(11) 0.0118(10) 0.0226(11)
    C14 0.0265(12) 0.0301(12) 0.0299(12) 0.0039(9) 0.0127(9) 0.0137(10)
    C15 0.0325(13) 0.0268(11) 0.0306(12) 0.0040(10) 0.0112(10) 0.0126(10)
    C16 0.0334(14) 0.0318(12) 0.0316(12) 0.0077(10) 0.0109(10) 0.0174(10)
    O9 0.0371(13) 0.0471(12) 0.0768(16) 0.0105(10) 0.0122(11) 0.0315(11)
_geom_special_details
;
All e.s.d.'s (except the e.s.d. in the dihedral angle between two l.s. planes)
are estimated using the full covariance matrix. The cell e.s.d.'s are taken
into account individually in the estimation of e.s.d.'s in distances, angles
and torsion angles; correlations between e.s.d.'s in cell parameters are only
used when they are defined by crystal symmetry. An approximate (isotropic)
treatment of cell e.s.d.'s is used for estimating e.s.d.'s involving l.s.
planes.
;
loop_
    _geom_bond_atom_site_label_1
    _geom_bond_atom_site_label_2
    _geom_bond_site_symmetry_2
    _geom_bond_distance
    _geom_bond_publ_flag
    O1 C13 . 1.214(3) ?
    O2 C13 . 1.307(3) ?
    O2 H2 . 0.8200 ?
    O3 C14 . 1.318(3) ?
    O3 H3 . 0.8200 ?
    O4 C14 . 1.213(3) ?
    O5 C15 . 1.302(3) ?
    O5 H5 . 0.8200 ?
    O6 C15 . 1.218(3) ?
    O7 C16 . 1.242(3) ?
    O8 C16 . 1.286(3) ?
    O8 H8 . 0.8200 ?
    C1 C6 . 1.402(3) ?
    C1 C2 . 1.409(3) ?
    C1 C14 . 1.509(3) ?
    C2 C3 . 1.391(4) ?
    C2 C13 . 1.483(4) ?
    C3 C4 . 1.383(4) ?
    C3 H3A . 0.9300 ?
    C4 C5 . 1.384(4) ?
    C4 H4 . 0.9300 ?
    C5 C6 . 1.393(4) ?
    C5 H5A . 0.9300 ?
    C6 C7 . 1.494(3) ?
    C7 C8 . 1.389(3) ?
    C7 C12 . 1.403(3) ?
    C8 C9 . 1.388(3) ?
    C8 H8A . 0.9300 ?
    C9 C10 . 1.390(3) ?
    C9 H9 . 0.9300 ?
    C10 C11 . 1.394(3) ?
    C10 C16 . 1.493(3) ?
    C11 C12 . 1.387(3) ?
    C11 C15 . 1.518(3) ?
    C12 H12 . 0.9300 ?
    O9 H91 . 0.92(4) ?
    O9 H92 . 0.86(5) ?
loop_
    _geom_angle_atom_site_label_1
    _geom_angle_atom_site_label_2
    _geom_angle_atom_site_label_3
    _geom_angle_site_symmetry_1
    _geom_angle_site_symmetry_3
    _geom_angle
    _geom_angle_publ_flag
    C13 O2 H2 . . 109.5 ?
    C14 O3 H3 . . 109.5 ?
    C15 O5 H5 . . 109.5 ?
    C16 O8 H8 . . 109.5 ?
    C6 C1 C2 . . 119.7(2) ?
    C6 C1 C14 . . 120.6(2) ?
    C2 C1 C14 . . 119.6(2) ?
    C3 C2 C1 . . 120.2(2) ?
    C3 C2 C13 . . 120.2(2) ?
    C1 C2 C13 . . 119.6(2) ?
    C4 C3 C2 . . 120.0(2) ?
    C4 C3 H3A . . 120.0 ?
    C2 C3 H3A . . 120.0 ?
    C3 C4 C5 . . 119.7(2) ?
    C3 C4 H4 . . 120.1 ?
    C5 C4 H4 . . 120.1 ?
    C4 C5 C6 . . 121.8(3) ?
    C4 C5 H5A . . 119.1 ?
    C6 C5 H5A . . 119.1 ?
    C5 C6 C1 . . 118.5(2) ?
    C5 C6 C7 . . 119.4(2) ?
    C1 C6 C7 . . 122.1(2) ?
    C8 C7 C12 . . 118.4(2) ?
    C8 C7 C6 . . 119.5(2) ?
    C12 C7 C6 . . 122.1(2) ?
    C9 C8 C7 . . 120.5(2) ?
    C9 C8 H8A . . 119.8 ?
    C7 C8 H8A . . 119.8 ?
    C8 C9 C10 . . 121.0(2) ?
    C8 C9 H9 . . 119.5 ?
    C10 C9 H9 . . 119.5 ?
    C9 C10 C11 . . 119.0(2) ?
    C9 C10 C16 . . 119.1(2) ?
    C11 C10 C16 . . 121.8(2) ?
    C12 C11 C10 . . 119.9(2) ?
    C12 C11 C15 . . 115.4(2) ?
    C10 C11 C15 . . 124.7(2) ?
    C11 C12 C7 . . 121.1(2) ?
    C11 C12 H12 . . 119.4 ?
    C7 C12 H12 . . 119.4 ?
    O1 C13 O2 . . 123.5(3) ?
    O1 C13 C2 . . 122.4(2) ?
    O2 C13 C2 . . 114.1(2) ?
    O4 C14 O3 . . 125.3(2) ?
    O4 C14 C1 . . 122.0(2) ?
    O3 C14 C1 . . 112.5(2) ?
    O6 C15 O5 . . 120.3(2) ?
    O6 C15 C11 . . 119.1(2) ?
    O5 C15 C11 . . 120.3(2) ?
    O7 C16 O8 . . 124.1(2) ?
    O7 C16 C10 . . 120.3(2) ?
    O8 C16 C10 . . 115.5(2) ?
    H91 O9 H92 . . 100(4) ?
loop_
    _geom_hbond_atom_site_label_D
    _geom_hbond_atom_site_label_H
    _geom_hbond_atom_site_label_A
    _geom_hbond_site_symmetry_A
    _geom_hbond_distance_DH
    _geom_hbond_distance_HA
    _geom_hbond_distance_DA
    _geom_hbond_angle_DHA
    O2 H2 O1 2_665 0.82 1.87 2.661(3) 163.2
    O3 H3 O6 2 0.82 1.89 2.640(3) 151.6
    O5 H5 O9 1_455 0.82 1.76 2.578(3) 172.9
    O8 H8 O7 2_456 0.82 1.84 2.634(3) 163.8
    O9 H91 O4 . 0.92(4) 1.84(4) 2.761(3) 178(3)
    O9 H92 O6 . 0.86(5) 1.99(5) 2.853(3) 178(4)
