# Supplementary material for: 1,1′-Biphenyl-2,3,3′,4′-tetra­carboxylic acid monohydrate
Source: Acta Crystallogr Sect E Struct Rep Online. 2008 Apr 16;64(Pt 5):o846. doi: 10.1107/S1600536808009689 (PMC2961247; doi:10.1107/S1600536808009689)
Supplement: Supplementary file 2 [file e-64-0o846-Isup2.hkl]

# 
# h,k,l, Fc-squared, Fo-squared, sigma(Fo-squared) and status flag 
# 
data_I
_shelx_title ' MJS1 in p-1' 
_shelx_refln_list_code          4 
_shelx_F_calc_maximum      126.32 
_exptl_crystal_F_000       360.00 
_reflns_d_resolution_high  0.8258 
 
loop_ 
 _symmetry_equiv_pos_as_xyz 
 'x, y, z' 
 '-x, -y, -z' 
 
_cell_length_a     6.8598 
_cell_length_b    11.3393 
_cell_length_c    11.5623 
_cell_angle_alpha 118.140 
_cell_angle_beta   97.340 
_cell_angle_gamma  94.466 
 
_shelx_F_squared_multiplier     1.000 
 
loop_ 
 _refln_index_h 
 _refln_index_k 
 _refln_index_l 
 _refln_F_squared_calc 
 _refln_F_squared_meas 
 _refln_F_squared_sigma 
 _refln_observed_status 
   1   0   0      190.59      199.02      1.74 o 
   2   0   0     1228.22     1347.76      6.32 o 
   3   0   0       56.83       54.81      2.08 o 
   4   0   0       28.02       33.76      2.56 o 
   5   0   0        0.22        0.08      1.94 o 
   6   0   0        0.17        0.10      2.28 o 
   7   0   0      105.56      126.03      6.51 o 
   8   0   0        0.83        4.27      4.11 o 
  -8   1   0        3.07        7.59      3.71 o 
  -7   1   0      101.45       92.46      7.38 o 
  -6   1   0       47.11       39.23      4.67 o 
  -5   1   0      148.27      148.54      6.16 o 
  -4   1   0       14.30       12.77      2.25 o 
  -3   1   0      215.02      234.61      3.81 o 
  -2   1   0     6981.22     4396.43    113.86 o 
  -1   1   0     5298.25     4181.26     60.76 o 
   0   1   0      868.87      763.65      2.17 o 
   1   1   0     1563.56     1416.81      4.96 o 
   2   1   0     1106.83     1024.86      6.80 o 
   3   1   0      358.83      325.58      5.22 o 
   4   1   0      346.36      322.95      5.98 o 
   5   1   0       24.15       24.71      2.75 o 
   6   1   0        9.89       10.34      2.67 o 
   7   1   0        1.38        0.89      3.93 o 
   8   1   0       17.26       16.59      5.19 o 
  -8   2   0        4.21        6.44      4.07 o 
  -7   2   0       17.74       20.11      2.60 o 
  -6   2   0       26.69       28.11      2.84 o 
  -5   2   0      132.94      128.23      5.19 o 
  -4   2   0       27.20       19.53      3.13 o 
  -3   2   0      646.15      524.16     10.78 o 
  -2   2   0        0.19        0.08      1.74 o 
  -1   2   0      238.63      147.01      4.87 o 
   0   2   0     1161.20     1106.87      3.69 o 
   1   2   0     1290.76     1173.81      4.81 o 
   2   2   0      184.23      189.86      2.86 o 
   3   2   0      128.04      122.92      3.23 o 
   4   2   0       90.77       85.12      3.35 o 
   5   2   0      123.01       98.22      4.66 o 
   6   2   0        1.42        1.89      1.63 o 
   7   2   0        0.28        0.00      4.22 o 
  -8   3   0        0.97        0.00      3.97 o 
  -7   3   0       40.59       39.10      4.59 o 
  -6   3   0      223.94      177.92      8.94 o 
  -5   3   0       62.64       37.94      5.07 o 
  -4   3   0      245.95      199.80      7.11 o 
  -3   3   0      349.80      229.53      8.92 o 
  -2   3   0      602.04      693.69      7.42 o 
  -1   3   0       12.38       18.16      1.88 o 
   0   3   0     1043.46      994.92      4.34 o 
   1   3   0      207.40      181.30      2.38 o 
   2   3   0      550.10      540.50      4.78 o 
   3   3   0       71.08       58.49      2.41 o 
   4   3   0       63.37       60.55      3.22 o 
   5   3   0       62.88       50.48      3.56 o 
   6   3   0       71.22       66.92      4.60 o 
   7   3   0       32.98       38.00      5.40 o 
  -8   4   0        0.43        0.00      4.09 o 
  -7   4   0       54.63       48.52      5.65 o 
  -6   4   0      167.47      118.00      8.53 o 
  -5   4   0        7.47        8.81      3.20 o 
  -4   4   0      141.93       81.88      6.39 o 
  -3   4   0      282.07      290.27      6.05 o 
  -2   4   0     1485.38     1431.51     13.91 o 
  -1   4   0     3216.16     3198.85     16.51 o 
   0   4   0      381.88      375.91      3.15 o 
   1   4   0      470.98      521.55      4.14 o 
   2   4   0       51.95       44.81      1.95 o 
   3   4   0      631.53      612.40      6.49 o 
   4   4   0        0.46        0.43      1.84 o 
   5   4   0        2.34        3.23      1.85 o 
   6   4   0       15.49       18.65      3.06 o 
   7   4   0        1.83        0.00      4.61 o 
  -7   5   0        2.16        3.44      3.40 o 
  -6   5   0      488.41      360.93     13.55 o 
  -5   5   0        1.13        0.00      2.82 o 
  -4   5   0        1.95        0.09      2.40 o 
  -3   5   0      515.25      516.42      7.67 o 
  -2   5   0      395.44      461.45      7.08 o 
  -1   5   0      658.75      718.75      8.34 o 
   0   5   0      149.02      157.90      2.37 o 
   1   5   0      570.02      592.21      4.76 o 
   2   5   0       33.00       34.66      1.89 o 
   3   5   0       74.38       76.95      2.89 o 
   4   5   0       88.00       92.04      3.55 o 
   5   5   0       17.05       13.28      3.09 o 
   6   5   0        0.04        0.01      2.87 o 
  -7   6   0        0.49        0.15      3.18 o 
  -6   6   0       16.28        5.73      4.33 o 
  -5   6   0       23.86       15.96      3.94 o 
  -4   6   0      264.80      276.54      6.74 o 
  -3   6   0       47.17       43.98      3.57 o 
  -2   6   0      554.10      565.61      8.59 o 
  -1   6   0      192.40      183.89      5.10 o 
   0   6   0      179.75      166.05      2.69 o 
   1   6   0      125.03      114.54      2.42 o 
   2   6   0      124.13      121.17      2.83 o 
   3   6   0      303.67      309.44      5.52 o 
   4   6   0        0.22        2.26      1.23 o 
   5   6   0       47.99       47.72      3.69 o 
   6   6   0       61.37       55.62      4.28 o 
  -7   7   0       10.08        1.43      4.45 o 
  -6   7   0        1.96        5.16      1.69 o 
  -5   7   0       11.58        7.56      3.37 o 
  -4   7   0      206.49      198.53      6.20 o 
  -3   7   0        9.56       12.15      2.32 o 
  -2   7   0       23.54       24.15      3.17 o 
  -1   7   0       44.06       38.65      3.33 o 
   0   7   0        2.80        3.99      0.93 o 
   1   7   0       42.66       42.21      1.77 o 
   2   7   0        1.58        1.29      1.67 o 
   3   7   0       51.63       52.98      2.94 o 
   4   7   0      100.14       95.34      3.97 o 
   5   7   0        3.58        5.86      1.73 o 
  -6   8   0       17.55       11.62      4.53 o 
  -5   8   0        1.08        0.39      2.83 o 
  -4   8   0       83.53       73.63      4.81 o 
  -3   8   0       36.14       44.63      3.55 o 
  -2   8   0        1.92        0.00      2.63 o 
  -1   8   0        0.33        2.83      2.38 o 
   0   8   0        1.84        0.00      2.00 o 
   1   8   0       29.55       24.68      1.69 o 
   2   8   0        1.98        3.30      1.76 o 
   3   8   0       23.43       25.58      2.18 o 
   4   8   0       72.92       77.79      3.39 o 
   5   8   0       23.09       17.04      3.77 o 
  -6   9   0        1.80        0.00      4.58 o 
  -5   9   0      108.51      110.61      5.75 o 
  -4   9   0       46.15       44.02      4.60 o 
  -3   9   0      388.38      319.26      9.04 o 
  -2   9   0       44.50       45.24      3.98 o 
  -1   9   0       25.10       30.01      3.10 o 
   0   9   0        0.11        2.02      1.73 o 
   1   9   0        9.95       14.02      1.59 o 
   2   9   0      206.57      209.44      4.88 o 
   3   9   0        3.52        0.50      2.49 o 
   4   9   0       14.77       15.83      2.73 o 
  -5  10   0       63.00       42.26      5.34 o 
  -4  10   0       41.10       30.02      4.40 o 
  -3  10   0      136.48      118.84      5.91 o 
  -2  10   0        0.04        0.39      1.52 o 
  -1  10   0        0.39        2.83      3.02 o 
   0  10   0       36.97       41.09      2.28 o 
   1  10   0       18.99       14.25      1.73 o 
   2  10   0       20.80       22.88      2.20 o 
   3  10   0       38.84       40.57      2.57 o 
  -4  11   0        4.45        2.13      3.86 o 
  -3  11   0        2.27        0.00      4.05 o 
  -2  11   0        0.57        0.00      3.89 o 
  -1  11   0        4.71        2.21      3.78 o 
   0  11   0       27.89       31.12      2.34 o 
   1  11   0       12.51       15.44      2.38 o 
   2  11   0       16.27       17.13      2.07 o 
  -2  12   0       17.46       18.47      3.93 o 
  -1  12   0        0.29        0.01      3.73 o 
  -1 -12   1        0.28        0.01      3.69 o 
   0 -12   1        4.02        3.74      3.92 o 
   1 -12   1        8.15        7.62      3.90 o 
   2 -12   1       14.24       12.35      4.08 o 
   3 -12   1       16.30       24.69      2.78 o 
  -2 -11   1       41.49       41.65      4.16 o 
  -1 -11   1        1.21        0.00      3.60 o 
   0 -11   1       30.42       24.61      4.20 o 
   1 -11   1        0.36        0.97      3.20 o 
   2 -11   1        5.70        5.42      3.30 o 
   3 -11   1       47.56       45.17      3.60 o 
   4 -11   1      122.69      126.62      5.58 o 
   5 -11   1       17.00       15.27      4.27 o 
  -4 -10   1       26.43       24.48      3.27 o 
  -3 -10   1        2.69        6.09      3.10 o 
  -2 -10   1       12.66       13.39      2.67 o 
  -1 -10   1      146.30      157.89      5.35 o 
   0 -10   1       97.33       93.22      5.43 o 
   1 -10   1       48.02       56.60      4.32 o 
   2 -10   1       27.03       20.15      3.87 o 
   3 -10   1       21.00       17.35      2.61 o 
   4 -10   1       22.03       19.23      3.91 o 
   5 -10   1       38.65       38.33      4.92 o 
  -4  -9   1        5.70        5.93      3.37 o 
  -3  -9   1       16.91       14.43      2.25 o 
  -2  -9   1      132.70      132.24      5.03 o 
  -1  -9   1      214.96      210.81      5.70 o 
   0  -9   1        0.77        0.00      3.00 o 
   1  -9   1        4.13        5.61      1.42 o 
   2  -9   1        9.13        5.64      3.19 o 
   3  -9   1      112.78      119.23      4.40 o 
   4  -9   1       26.01       21.50      2.49 o 
   5  -9   1       10.92        8.78      3.20 o 
   6  -9   1       20.65       17.11      4.56 o 
  -5  -8   1       48.21       54.75      3.76 o 
  -4  -8   1      122.09      135.94      5.43 o 
  -3  -8   1      140.78      141.35      4.92 o 
  -2  -8   1      269.48      261.73      6.10 o 
  -1  -8   1      177.84      206.39      5.14 o 
   0  -8   1      252.47      252.62      6.29 o 
   1  -8   1      212.50      210.78      6.37 o 
   2  -8   1       24.75       20.22      3.15 o 
   3  -8   1       10.54       11.08      1.75 o 
   4  -8   1       19.56       24.85      3.21 o 
   5  -8   1        0.42        0.00      3.05 o 
   6  -8   1       37.20       29.10      4.85 o 
   7  -8   1       15.70       11.63      5.09 o 
  -6  -7   1        3.31        0.00      4.30 o 
  -5  -7   1        9.13        2.39      4.57 o 
  -4  -7   1       15.90       19.90      2.50 o 
  -3  -7   1      399.60      398.02      7.56 o 
  -2  -7   1       21.77       23.18      2.09 o 
  -1  -7   1       27.55       28.47      1.92 o 
   0  -7   1        1.39        1.56      1.22 o 
   1  -7   1      584.03      613.23      8.16 o 
   2  -7   1      203.69      217.81      4.87 o 
   3  -7   1       13.12       21.45      2.02 o 
   4  -7   1      422.52      404.23      7.14 o 
   5  -7   1        0.80        0.00      3.32 o 
   6  -7   1      107.52      106.79      6.34 o 
   7  -7   1        4.45        2.67      4.26 o 
  -6  -6   1       22.19       18.59      4.86 o 
  -5  -6   1      173.23      175.80      7.59 o 
  -4  -6   1      138.10      144.13      5.97 o 
  -3  -6   1       30.95       30.52      2.34 o 
  -2  -6   1      251.01      272.83      5.21 o 
  -1  -6   1      160.44      150.02      3.73 o 
   0  -6   1      335.24      307.34      4.94 o 
   1  -6   1      316.47      338.55      6.49 o 
   2  -6   1      106.50      109.27      3.74 o 
   3  -6   1       68.03       66.35      3.79 o 
   4  -6   1       16.03        9.01      3.18 o 
   5  -6   1      194.97      197.08      6.33 o 
   6  -6   1        5.96        3.15      3.58 o 
   7  -6   1       21.92       13.58      4.84 o 
  -7  -5   1       26.10       18.77      5.52 o 
  -6  -5   1      499.71      554.94     13.59 o 
  -5  -5   1        5.31        3.04      3.67 o 
  -4  -5   1        9.10        9.76      1.77 o 
  -3  -5   1      237.35      247.94      6.21 o 
  -2  -5   1       17.68       15.48      1.49 o 
  -1  -5   1      650.85      634.54      6.57 o 
   0  -5   1       79.61       95.24      2.50 o 
   1  -5   1     1730.65     1880.33     11.35 o 
   2  -5   1       76.21       78.53      2.60 o 
   3  -5   1        0.24        0.00      2.26 o 
   4  -5   1       13.72        8.51      3.02 o 
   5  -5   1      205.48      202.63      6.07 o 
   6  -5   1      574.22      566.53     11.57 o 
   7  -5   1        5.74        2.86      3.65 o 
  -7  -4   1       50.09       44.44      6.28 o 
  -6  -4   1       13.10        9.63      4.38 o 
  -5  -4   1       94.45      103.81      4.95 o 
  -4  -4   1       14.10       17.76      2.85 o 
  -3  -4   1       89.10      108.30      3.84 o 
  -2  -4   1      870.34     1043.56      8.37 o 
  -1  -4   1      115.00       95.39      2.36 o 
   0  -4   1      489.53      418.52      4.43 o 
   1  -4   1      781.16      782.53      7.52 o 
   2  -4   1        9.91       11.47      1.67 o 
   3  -4   1      828.96      824.69      9.22 o 
   4  -4   1      100.77       95.70      4.15 o 
   5  -4   1       48.96       47.98      3.88 o 
   6  -4   1      109.25      103.57      5.73 o 
   7  -4   1       54.09       52.83      4.97 o 
   8  -4   1       12.35       11.47      4.67 o 
  -7  -3   1       10.18       10.65      4.73 o 
  -6  -3   1      101.37       92.70      6.60 o 
  -5  -3   1        0.78        0.78      3.09 o 
  -4  -3   1      383.58      399.54      8.27 o 
  -3  -3   1       36.35       31.39      2.85 o 
  -2  -3   1      443.15      455.36      5.48 o 
  -1  -3   1       53.81       64.08      1.75 o 
   0  -3   1      976.39      829.26      5.22 o 
   1  -3   1        0.02        0.00      1.77 o 
   2  -3   1        1.44        2.71      1.70 o 
   3  -3   1      525.72      537.08      6.74 o 
   4  -3   1      139.78      150.60      4.50 o 
   5  -3   1       40.70       40.29      3.71 o 
   6  -3   1      128.53      127.91      4.69 o 
   7  -3   1       53.88       53.74      3.67 o 
   8  -3   1       15.35        9.03      5.23 o 
  -7  -2   1        0.01        0.00      4.48 o 
  -6  -2   1      105.38      105.84      6.77 o 
  -5  -2   1        3.71        4.42      3.07 o 
  -4  -2   1       20.10       21.50      3.23 o 
  -3  -2   1       50.03       49.38      2.99 o 
  -2  -2   1       67.47       71.51      2.65 o 
  -1  -2   1     1006.80     1055.17      5.56 o 
   0  -2   1     1547.98     1287.24      5.20 o 
   1  -2   1      478.87      452.37      5.08 o 
   2  -2   1        2.16        0.00      1.83 o 
   3  -2   1      158.81      172.51      4.04 o 
   4  -2   1      234.60      262.56      4.92 o 
   5  -2   1       18.06       20.76      2.04 o 
   6  -2   1      273.47      274.84      6.49 o 
   7  -2   1        5.49        5.43      3.44 o 
   8  -2   1       16.98       17.04      4.95 o 
  -8  -1   1        2.14        0.00      5.02 o 
  -7  -1   1       40.21       15.00      6.96 o 
  -6  -1   1       23.96       20.28      5.07 o 
  -5  -1   1      102.93       88.61      6.35 o 
  -4  -1   1       45.18       28.72      5.13 o 
  -3  -1   1     1737.08     1181.01     19.93 o 
  -2  -1   1      946.94      722.72     10.98 o 
  -1  -1   1      741.08      773.33      4.77 o 
   0  -1   1      304.76      276.98      1.86 o 
   1  -1   1     1733.36     2033.49      7.66 o 
   2  -1   1     7521.13     8471.19     78.37 o 
   3  -1   1      295.98      338.92      4.87 o 
   4  -1   1     1361.21     1514.26      8.34 o 
   5  -1   1       15.73       17.50      3.20 o 
   6  -1   1       20.48       24.21      3.71 o 
   7  -1   1       78.24       80.82      5.84 o 
   8  -1   1       12.73       18.18      4.76 o 
  -8   0   1       12.05        6.96      5.51 o 
  -7   0   1        0.44        0.00      4.70 o 
  -6   0   1        0.20        0.00      4.00 o 
  -5   0   1       39.19       52.70      4.61 o 
  -4   0   1        5.62        4.26      2.69 o 
  -3   0   1      204.40      241.89      5.01 o 
  -2   0   1      384.84      506.47      4.72 o 
  -1   0   1      182.49      182.04      2.43 o 
   0   0   1      596.09      521.40      1.96 o 
   1   0   1     2498.00     2440.55     21.67 o 
   2   0   1      359.69      381.81      2.90 o 
   3   0   1       46.51       50.57      1.62 o 
   4   0   1       47.41       46.28      2.49 o 
   5   0   1      202.71      242.91      4.98 o 
   6   0   1        1.84        3.33      1.94 o 
   7   0   1        8.03        9.27      4.71 o 
  -8   1   1       59.94       58.18      8.54 o 
  -7   1   1       20.49       29.39      5.24 o 
  -6   1   1       54.79       74.35      5.91 o 
  -5   1   1        1.93       10.17      3.18 o 
  -4   1   1        3.95        8.39      2.92 o 
  -3   1   1      718.89      943.24     10.06 o 
  -2   1   1     1805.81     1712.66     13.32 o 
  -1   1   1      813.07      889.66      5.71 o 
   0   1   1     1267.53     1184.43      3.56 o 
   1   1   1      816.47      880.17      3.83 o 
   2   1   1      173.79      171.07      2.51 o 
   3   1   1      236.60      254.06      3.71 o 
   4   1   1      379.72      416.44      5.92 o 
   5   1   1       73.61       77.65      3.64 o 
   6   1   1       16.63       20.13      2.93 o 
   7   1   1        2.11        6.36      2.09 o 
  -8   2   1       56.76       65.54      7.25 o 
  -7   2   1        0.03        0.34      4.49 o 
  -6   2   1        6.23        3.35      4.64 o 
  -5   2   1        6.90        0.00      4.51 o 
  -4   2   1      284.88      251.77     10.17 o 
  -3   2   1      252.52      274.92      7.06 o 
  -2   2   1       13.63       15.66      1.88 o 
  -1   2   1      674.50      712.73      5.74 o 
   0   2   1      108.83       96.41      1.64 o 
   1   2   1     1617.64     1534.40      5.66 o 
   2   2   1      200.81      185.96      2.37 o 
   3   2   1      176.72      200.86      3.07 o 
   4   2   1       61.79       66.85      2.70 o 
   5   2   1        0.78        2.46      1.90 o 
   6   2   1       26.37       27.03      2.97 o 
   7   2   1       23.70       21.67      3.55 o 
  -8   3   1       27.35       31.61      6.53 o 
  -7   3   1       59.08       44.84      8.41 o 
  -6   3   1       10.98        8.33      4.65 o 
  -5   3   1       82.47       70.24      6.59 o 
  -4   3   1       20.89       28.74      3.53 o 
  -3   3   1      821.95     1040.23     10.40 o 
  -2   3   1       67.06       56.71      2.60 o 
  -1   3   1      228.05      193.92      3.30 o 
   0   3   1      514.83      431.38      3.19 o 
   1   3   1      645.93      655.94      4.40 o 
   2   3   1        4.72        5.09      1.29 o 
   3   3   1        6.88        6.83      1.11 o 
   4   3   1      129.11      126.80      3.53 o 
   5   3   1      109.15      105.04      4.08 o 
   6   3   1       17.34       13.34      3.01 o 
   7   3   1       14.32       16.72      4.55 o 
  -8   4   1       11.01        8.34      5.97 o 
  -7   4   1       17.82       16.00      6.46 o 
  -6   4   1        0.06        2.99      4.15 o 
  -5   4   1       11.90        9.12      4.07 o 
  -4   4   1       63.71       63.06      4.87 o 
  -3   4   1        3.84        1.73      2.29 o 
  -2   4   1     1248.62     1406.38     11.35 o 
  -1   4   1      450.62      437.52      5.53 o 
   0   4   1      749.19      749.08      4.78 o 
   1   4   1      183.70      174.62      2.49 o 
   2   4   1       42.49       37.03      1.35 o 
   3   4   1      114.50      132.34      3.01 o 
   4   4   1        8.77       10.38      1.54 o 
   5   4   1        0.18        0.00      2.13 o 
   6   4   1        0.00        0.01      2.49 o 
  -7   5   1        3.69        0.00      5.08 o 
  -6   5   1       15.17       14.40      4.67 o 
  -5   5   1      134.78      145.77      7.50 o 
  -4   5   1        8.93        8.56      3.14 o 
  -3   5   1        0.76        2.26      2.24 o 
  -2   5   1       14.11       18.78      2.84 o 
  -1   5   1      126.75      147.92      3.67 o 
   0   5   1       34.02       43.99      1.46 o 
   1   5   1      296.33      297.98      3.58 o 
   2   5   1      186.13      184.95      3.29 o 
   3   5   1      134.13      140.09      3.78 o 
   4   5   1       54.54       52.92      3.30 o 
   5   5   1       48.31       45.63      3.28 o 
   6   5   1       20.88       25.51      3.09 o 
  -7   6   1        0.21        0.00      5.23 o 
  -6   6   1        8.47        8.94      4.11 o 
  -5   6   1      362.48      441.37     11.80 o 
  -4   6   1       65.83       84.43      4.82 o 
  -3   6   1      400.07      514.89      9.11 o 
  -2   6   1       16.73       16.76      1.86 o 
  -1   6   1       13.72       14.23      1.64 o 
   0   6   1       55.73       57.97      1.82 o 
   1   6   1        2.52        2.52      1.01 o 
   2   6   1      270.86      270.25      4.06 o 
   3   6   1       66.41       75.03      2.48 o 
   4   6   1       21.92       23.67      1.90 o 
   5   6   1       17.54       21.44      2.24 o 
   6   6   1       26.11       22.92      2.84 o 
  -7   7   1       18.23       15.44      5.81 o 
  -6   7   1        0.02        2.65      2.24 o 
  -5   7   1       46.28       60.91      5.02 o 
  -4   7   1        5.86       11.73      3.19 o 
  -3   7   1       27.03       34.62      3.53 o 
  -2   7   1        2.33        0.00      3.00 o 
  -1   7   1        0.43        2.93      2.14 o 
   0   7   1       17.76       19.08      1.25 o 
   1   7   1       54.42       48.14      2.00 o 
   2   7   1       34.32       31.31      1.76 o 
   3   7   1        2.32        4.51      1.36 o 
   4   7   1        0.02        0.01      2.26 o 
   5   7   1       11.41       12.03      2.23 o 
  -6   8   1       20.55       24.93      5.07 o 
  -5   8   1        5.51        5.53      3.67 o 
  -4   8   1       62.12       70.62      5.15 o 
  -3   8   1      146.24      155.89      7.12 o 
  -2   8   1       16.29       16.74      3.74 o 
  -1   8   1       34.03       34.86      2.68 o 
   0   8   1       77.53       77.88      2.45 o 
   1   8   1      626.91      607.08      6.83 o 
   2   8   1        1.93        0.00      2.37 o 
   3   8   1        3.29        3.55      1.72 o 
   4   8   1        1.84        0.01      2.65 o 
  -6   9   1       10.17        7.25      4.69 o 
  -5   9   1       15.39       15.62      4.86 o 
  -4   9   1       30.39       36.04      4.91 o 
  -3   9   1       56.63       69.90      3.90 o 
  -2   9   1       47.33       60.05      3.76 o 
  -1   9   1      108.18      112.36      4.65 o 
   0   9   1       60.06       52.19      2.21 o 
   1   9   1       80.69       88.82      2.99 o 
   2   9   1      291.60      306.06      5.78 o 
   3   9   1       40.25       37.78      2.28 o 
  -5  10   1       10.25       15.32      4.66 o 
  -4  10   1       35.35       39.45      5.36 o 
  -3  10   1       33.60       46.80      4.57 o 
  -2  10   1       37.10       33.21      3.23 o 
  -1  10   1        9.43       11.73      2.49 o 
   0  10   1       37.92       38.27      2.23 o 
   1  10   1       45.10       47.10      2.60 o 
   2  10   1        0.10        0.01      2.37 o 
  -3  11   1        1.32        0.47      2.27 o 
  -2  11   1       51.69       65.68      4.57 o 
  -1  11   1       10.73       12.05      2.80 o 
   0  11   1        1.60        4.07      2.28 o 
   1  11   1       33.75       32.98      2.46 o 
  -2 -12   2      135.41      162.61      6.89 o 
  -1 -12   2        1.53        0.00      3.82 o 
   0 -12   2       17.92       19.62      4.70 o 
   1 -12   2        5.78        3.64      3.77 o 
   2 -12   2       53.90       49.22      4.82 o 
   3 -12   2       11.76       11.71      2.42 o 
   4 -12   2        2.43        2.36      3.39 o 
  -3 -11   2       14.57       15.49      2.87 o 
  -2 -11   2        0.88        0.00      3.35 o 
  -1 -11   2       11.73        7.79      2.68 o 
   0 -11   2       20.87       18.72      2.41 o 
   1 -11   2       22.76       23.07      2.76 o 
   2 -11   2        8.85       11.55      2.18 o 
   3 -11   2       11.46        4.46      3.73 o 
   4 -11   2       19.45       15.95      2.64 o 
   5 -11   2        8.48        9.99      2.37 o 
  -4 -10   2        5.75        8.09      2.79 o 
  -3 -10   2        0.48        2.42      2.86 o 
  -2 -10   2       30.85       31.29      2.87 o 
  -1 -10   2       62.00       67.38      3.62 o 
   0 -10   2      404.81      362.72      9.02 o 
   1 -10   2       11.53       10.22      2.09 o 
   2 -10   2        7.00        1.57      2.99 o 
   3 -10   2       60.40       59.56      4.75 o 
   4 -10   2       29.61       23.08      3.73 o 
   5 -10   2       19.59       26.84      3.96 o 
   6 -10   2        0.11        0.01      3.57 o 
  -5  -9   2        3.33        0.93      4.33 o 
  -4  -9   2        0.05        0.00      3.99 o 
  -3  -9   2      112.28      113.73      6.13 o 
  -2  -9   2      167.82      178.03      5.31 o 
  -1  -9   2      142.72      154.07      5.01 o 
   0  -9   2      166.16      146.38      4.38 o 
   1  -9   2        9.18       10.21      1.77 o 
   2  -9   2       66.48       61.05      3.29 o 
   3  -9   2       12.05       10.11      1.99 o 
   4  -9   2      190.65      168.53      5.35 o 
   5  -9   2       36.34       33.06      2.93 o 
   6  -9   2        0.64        0.00      3.51 o 
  -5  -8   2       21.21       22.84      2.87 o 
  -4  -8   2      107.22      115.58      4.86 o 
  -3  -8   2      559.87      580.96      9.33 o 
  -2  -8   2        4.53        3.98      2.92 o 
  -1  -8   2      368.62      370.32      6.69 o 
   0  -8   2        4.81        4.72      1.24 o 
   1  -8   2      247.99      257.05      6.53 o 
   2  -8   2        0.29        3.11      1.98 o 
   3  -8   2       21.65       15.05      3.07 o 
   4  -8   2        0.11        0.00      2.92 o 
   5  -8   2        1.03        0.74      2.80 o 
   6  -8   2        7.17        6.57      3.37 o 
   7  -8   2        0.02        0.00      4.08 o 
  -6  -7   2       10.41       10.97      4.18 o 
  -5  -7   2      344.25      358.79     10.98 o 
  -4  -7   2       27.39       32.17      3.91 o 
  -3  -7   2       79.78       88.14      4.36 o 
  -2  -7   2      215.25      207.12      6.12 o 
  -1  -7   2        0.03        0.00      1.89 o 
   0  -7   2        0.01        3.09      1.54 o 
   1  -7   2       14.65       17.06      1.68 o 
   2  -7   2       28.98       30.86      2.09 o 
   3  -7   2       17.71       17.95      1.71 o 
   4  -7   2       11.48       10.40      2.98 o 
   5  -7   2       35.19       28.28      3.88 o 
   6  -7   2       11.83       13.82      2.19 o 
   7  -7   2       85.73       94.23      6.25 o 
  -6  -6   2        2.87        0.00      4.04 o 
  -5  -6   2       13.53       12.67      4.18 o 
  -4  -6   2       82.71       85.24      5.38 o 
  -3  -6   2        4.50        3.80      2.69 o 
  -2  -6   2      369.17      413.23      6.19 o 
  -1  -6   2        4.50        5.02      0.98 o 
   0  -6   2      276.04      277.67      4.49 o 
   1  -6   2       12.94       20.27      2.33 o 
   2  -6   2        3.51        2.78      2.03 o 
   3  -6   2      413.48      412.99      7.40 o 
   4  -6   2        3.58        0.00      2.78 o 
   5  -6   2       59.39       66.04      3.99 o 
   6  -6   2        3.93        1.39      3.42 o 
   7  -6   2       18.42       13.50      4.72 o 
  -7  -5   2        1.44        0.00      4.74 o 
  -6  -5   2       11.35       13.24      4.29 o 
  -5  -5   2        1.20        1.78      3.15 o 
  -4  -5   2       29.52       28.74      3.80 o 
  -3  -5   2      128.18      137.49      4.65 o 
  -2  -5   2        0.27        0.07      1.90 o 
  -1  -5   2        2.45        0.00      1.84 o 
   0  -5   2      181.72      194.34      3.36 o 
   1  -5   2      710.16      696.74      6.83 o 
   2  -5   2      197.13      259.47      4.43 o 
   3  -5   2      582.90      685.31      7.77 o 
   4  -5   2        9.59       15.52      2.95 o 
   5  -5   2       53.94       53.04      3.56 o 
   6  -5   2       36.98       39.20      4.17 o 
   7  -5   2       48.58       44.62      5.22 o 
  -7  -4   2        5.56        4.35      4.74 o 
  -6  -4   2       14.66       14.67      4.34 o 
  -5  -4   2        1.20        1.78      1.79 o 
  -4  -4   2       23.04       16.56      2.97 o 
  -3  -4   2       88.33       78.87      3.59 o 
  -2  -4   2     1587.47     1849.37     10.88 o 
  -1  -4   2     1739.17     1699.23      9.22 o 
   0  -4   2      119.24      104.56      2.24 o 
   1  -4   2      473.41      409.28      5.33 o 
   2  -4   2      915.36      960.79      8.67 o 
   3  -4   2      326.90      333.11      5.85 o 
   4  -4   2        5.64        6.44      1.40 o 
   5  -4   2       15.93       11.79      3.04 o 
   6  -4   2        0.20        0.00      3.07 o 
   7  -4   2        6.64        8.35      4.31 o 
  -7  -3   2       10.46       12.56      4.00 o 
  -6  -3   2       63.91       39.48      7.82 o 
  -5  -3   2       87.61       64.36      6.41 o 
  -4  -3   2      383.10      300.41     11.07 o 
  -3  -3   2     1342.81      769.46     18.63 o 
  -2  -3   2       94.78       89.68      3.29 o 
  -1  -3   2      611.47      570.45      5.27 o 
   0  -3   2     2551.63     2330.74     34.84 o 
   1  -3   2      297.81      339.13      3.90 o 
   2  -3   2        0.07        0.00      1.75 o 
   3  -3   2      716.06      832.42      7.96 o 
   4  -3   2      566.07      629.04      8.15 o 
   5  -3   2       76.21       66.96      3.26 o 
   6  -3   2      116.33      110.30      4.27 o 
   7  -3   2       10.10       13.38      2.57 o 
   8  -3   2        7.53        3.69      4.39 o 
  -8  -2   2       40.53       24.13      7.93 o 
  -7  -2   2       25.91       14.63      5.37 o 
  -6  -2   2       14.84       12.43      4.21 o 
  -5  -2   2      169.86      170.51      7.56 o 
  -4  -2   2       62.53       59.91      4.43 o 
  -3  -2   2      855.63      901.07      9.15 o 
  -2  -2   2     1685.85     1970.53      9.51 o 
  -1  -2   2      554.63      562.09      4.18 o 
   0  -2   2        0.40        0.00      1.50 o 
   1  -2   2       31.77       30.35      2.04 o 
   2  -2   2      967.51      998.89      8.24 o 
   3  -2   2       10.93       11.00      1.37 o 
   4  -2   2     1244.19     1325.12     11.50 o 
   5  -2   2      289.85      296.00      6.07 o 
   6  -2   2        1.10        0.00      3.37 o 
   7  -2   2       30.12       34.20      2.93 o 
  -8  -1   2        7.18        0.19      5.61 o 
  -7  -1   2        8.51        0.00      4.98 o 
  -6  -1   2      109.00       64.45      8.85 o 
  -5  -1   2        2.83        5.77      3.08 o 
  -4  -1   2      251.62      250.70      7.75 o 
  -3  -1   2     1324.41     1442.21     12.27 o 
  -2  -1   2       32.73       34.20      1.47 o 
  -1  -1   2      133.30      149.06      2.11 o 
   0  -1   2      115.75      108.01      1.65 o 
   1  -1   2     5682.60     6352.92     60.70 o 
   2  -1   2     2720.97     3148.31     13.00 o 
   3  -1   2     1483.37     1675.76     10.66 o 
   4  -1   2      467.33      475.26      6.87 o 
   5  -1   2        8.04        9.47      1.53 o 
   6  -1   2        6.24        4.98      3.13 o 
   7  -1   2        6.74        6.55      1.94 o 
  -8   0   2        0.30        0.00      5.89 o 
  -7   0   2        0.32        5.47      4.09 o 
  -6   0   2        0.33        0.00      4.22 o 
  -5   0   2       93.61      108.61      5.14 o 
  -4   0   2        0.00        0.00      2.73 o 
  -3   0   2     3123.49     4093.72     17.09 o 
  -2   0   2      414.11      450.16      5.19 o 
  -1   0   2       16.61       21.93      1.98 o 
   0   0   2     1239.60     1094.46      4.18 o 
   1   0   2    15956.74    13169.44     60.28 o 
   2   0   2     1609.76     1754.15      6.73 o 
   3   0   2      205.27      218.05      2.89 o 
   4   0   2       20.78       22.70      1.50 o 
   5   0   2       32.27       31.38      1.87 o 
   6   0   2       12.60       14.12      1.68 o 
   7   0   2        4.56        4.83      4.27 o 
  -8   1   2        8.67        6.76      3.63 o 
  -7   1   2        0.46        1.36      3.98 o 
  -6   1   2        7.80        7.96      2.49 o 
  -5   1   2      185.08      247.23      6.96 o 
  -4   1   2       18.92       12.34      3.05 o 
  -3   1   2      130.91      114.48      3.89 o 
  -2   1   2      126.91       88.02      4.35 o 
  -1   1   2     3317.24     3232.58     50.23 o 
   0   1   2      246.35      254.49      2.14 o 
   1   1   2     3752.31     3709.94     18.33 o 
   2   1   2      483.58      552.51      4.22 o 
   3   1   2      480.30      499.43      4.78 o 
   4   1   2        7.73        6.82      1.27 o 
   5   1   2       44.51       39.08      2.96 o 
   6   1   2        0.40        0.28      2.21 o 
   7   1   2        0.18        0.00      3.88 o 
  -8   2   2       39.68       55.37      6.29 o 
  -7   2   2       16.09       15.13      5.06 o 
  -6   2   2      251.90      299.29      9.82 o 
  -5   2   2      134.32      150.17      7.04 o 
  -4   2   2       78.28       93.49      5.37 o 
  -3   2   2       84.85       89.06      4.48 o 
  -2   2   2     1538.93     1208.99     16.35 o 
  -1   2   2      142.74      126.37      3.39 o 
   0   2   2        1.63        0.00      1.14 o 
   1   2   2     1238.24     1286.57      5.89 o 
   2   2   2      179.16      195.36      2.61 o 
   3   2   2        1.82        3.05      1.02 o 
   4   2   2        3.81        4.49      1.90 o 
   5   2   2        6.08        7.82      2.10 o 
   6   2   2       12.00       11.81      1.97 o 
   7   2   2        3.95        8.32      2.41 o 
  -8   3   2       26.59       13.41      7.34 o 
  -7   3   2        4.09        4.56      4.28 o 
  -6   3   2       19.18       21.71      5.01 o 
  -5   3   2      695.93      800.12     14.93 o 
  -4   3   2       66.22       58.51      4.50 o 
  -3   3   2      336.11      359.05      7.00 o 
  -2   3   2       10.56       13.15      2.14 o 
  -1   3   2      517.06      502.16      6.17 o 
   0   3   2       96.12      103.89      1.80 o 
   1   3   2      638.76      626.42      4.55 o 
   2   3   2       21.55       26.13      1.22 o 
   3   3   2        7.91        7.49      2.00 o 
   4   3   2       31.86       37.22      2.70 o 
   5   3   2       19.60       20.97      2.47 o 
   6   3   2       42.49       47.44      2.91 o 
   7   3   2        9.15       11.86      2.89 o 
  -8   4   2        5.63        4.86      5.76 o 
  -7   4   2       92.33       72.43      9.43 o 
  -6   4   2        1.38        2.92      4.26 o 
  -5   4   2      548.35      445.26     16.92 o 
  -4   4   2      666.62      647.89     14.26 o 
  -3   4   2       30.53       28.03      3.16 o 
  -2   4   2        5.41        2.87      2.33 o 
  -1   4   2     1129.46     1247.69     11.23 o 
   0   4   2       26.66       26.72      1.71 o 
   1   4   2      496.04      509.52      4.69 o 
   2   4   2      231.87      255.35      3.61 o 
   3   4   2      579.07      572.69      5.89 o 
   4   4   2        2.42        0.00      2.19 o 
   5   4   2        2.82        5.26      2.06 o 
   6   4   2        0.23        0.01      2.53 o 
  -7   5   2       24.44       25.41      6.85 o 
  -6   5   2       18.43       18.78      5.43 o 
  -5   5   2      257.71      345.90      9.54 o 
  -4   5   2      128.04      142.13      5.45 o 
  -3   5   2      307.57      344.69      7.51 o 
  -2   5   2       87.37       93.92      3.72 o 
  -1   5   2      419.62      538.81      7.21 o 
   0   5   2      526.99      520.45      4.85 o 
   1   5   2       56.90       59.03      1.83 o 
   2   5   2       10.52       12.78      1.42 o 
   3   5   2      183.48      185.13      3.99 o 
   4   5   2       68.32       69.22      2.93 o 
   5   5   2        3.63        3.49      2.24 o 
   6   5   2        0.07        2.77      2.34 o 
  -7   6   2      179.79      177.58     12.30 o 
  -6   6   2       16.56        1.05      6.00 o 
  -5   6   2      121.81      141.96      8.10 o 
  -4   6   2        9.83       12.34      3.31 o 
  -3   6   2       35.26       40.64      3.70 o 
  -2   6   2        2.35        0.21      2.80 o 
  -1   6   2      424.36      502.64      8.68 o 
   0   6   2        3.52        0.56      1.65 o 
   1   6   2       38.22       33.29      1.93 o 
   2   6   2        4.34        4.94      1.37 o 
   3   6   2       54.37       52.18      2.34 o 
   4   6   2       11.43       12.93      1.81 o 
   5   6   2        6.43        8.65      1.85 o 
  -7   7   2        2.21        0.00      5.49 o 
  -6   7   2       53.79       75.30      5.78 o 
  -5   7   2        1.54        5.78      3.41 o 
  -4   7   2       95.68      114.52      6.17 o 
  -3   7   2       31.01       41.22      3.66 o 
  -2   7   2      217.25      236.72      6.05 o 
  -1   7   2        0.87        0.83      2.62 o 
   0   7   2       15.10       20.06      1.58 o 
   1   7   2      141.13      125.10      3.07 o 
   2   7   2        1.63        2.27      1.84 o 
   3   7   2      130.06      134.71      3.70 o 
   4   7   2       34.66       38.58      2.72 o 
   5   7   2        4.50        9.16      1.75 o 
  -6   8   2       16.53       17.58      6.12 o 
  -5   8   2       31.84       38.56      5.64 o 
  -4   8   2        0.01        0.00      3.30 o 
  -3   8   2        2.69        7.36      3.35 o 
  -2   8   2        0.45        0.00      3.12 o 
  -1   8   2      326.59      323.40      8.71 o 
   0   8   2       20.42       22.70      1.97 o 
   1   8   2        1.26        0.38      1.92 o 
   2   8   2        5.39        5.09      1.50 o 
   3   8   2       14.45       13.57      2.00 o 
   4   8   2        2.37        2.50      2.47 o 
  -5   9   2       10.71       10.81      4.22 o 
  -4   9   2        1.37        0.91      4.38 o 
  -3   9   2        0.72        0.17      3.36 o 
  -2   9   2      182.73      173.85      7.71 o 
  -1   9   2        8.98        0.47      4.41 o 
   0   9   2        7.26        7.55      1.50 o 
   1   9   2       35.74       32.84      2.13 o 
   2   9   2       12.74       12.64      1.81 o 
   3   9   2        2.94        3.26      2.48 o 
  -4  10   2        1.94        0.00      4.16 o 
  -3  10   2        0.70        3.82      3.87 o 
  -2  10   2        7.80       10.81      3.88 o 
  -1  10   2        3.00        0.00      4.08 o 
   0  10   2        0.04        0.01      2.29 o 
   1  10   2        1.67        0.01      2.75 o 
  -2  11   2        8.33       10.12      3.86 o 
  -1  11   2       16.17        5.29      5.33 o 
   0 -13   3       15.77       22.79      3.04 o 
   1 -13   3       17.73       20.74      3.03 o 
   2 -13   3        4.95        3.81      3.54 o 
  -2 -12   3       25.28       31.20      3.43 o 
  -1 -12   3       22.71       22.32      2.92 o 
   0 -12   3        9.50       10.28      3.64 o 
   1 -12   3       36.51       43.68      4.27 o 
   2 -12   3        0.09        0.97      2.96 o 
   3 -12   3        0.54        2.58      3.00 o 
   4 -12   3        0.00        1.65      3.17 o 
  -3 -11   3        2.80        6.26      3.33 o 
  -2 -11   3        2.34        0.00      3.65 o 
  -1 -11   3        2.09        0.00      3.25 o 
   0 -11   3       32.46       31.25      3.08 o 
   1 -11   3      124.09      141.13      5.19 o 
   2 -11   3       24.96       24.97      2.63 o 
   3 -11   3        0.00        0.00      3.26 o 
   4 -11   3       71.65       56.16      3.74 o 
   5 -11   3        2.85        0.00      3.96 o 
  -4 -10   3       22.31       24.17      3.05 o 
  -3 -10   3       35.70       38.27      3.45 o 
  -2 -10   3       56.76       67.31      3.67 o 
  -1 -10   3      153.75      152.49      4.88 o 
   0 -10   3      420.97      431.99      8.00 o 
   1 -10   3       32.99       36.25      4.57 o 
   2 -10   3      239.48      239.53      6.35 o 
   3 -10   3      112.45       91.55      5.99 o 
   4 -10   3       14.71        7.22      2.47 o 
   5 -10   3        0.17        1.89      2.93 o 
   6 -10   3       40.58       39.29      5.55 o 
  -5  -9   3        6.04        7.78      2.02 o 
  -4  -9   3        8.39        8.42      3.80 o 
  -3  -9   3        0.01        0.00      3.15 o 
  -2  -9   3      246.71      258.29      7.37 o 
  -1  -9   3     1078.29      994.09     13.46 o 
   0  -9   3      100.52      110.37      3.92 o 
   1  -9   3       37.42       47.57      3.09 o 
   2  -9   3        0.15        0.00      3.07 o 
   3  -9   3       11.27        7.52      2.92 o 
   4  -9   3        4.59        5.90      3.13 o 
   5  -9   3       34.42       29.61      2.57 o 
   6  -9   3        0.31        1.84      2.95 o 
  -6  -8   3        2.11        0.00      4.22 o 
  -5  -8   3        1.24        4.07      3.19 o 
  -4  -8   3        0.14        4.48      2.66 o 
  -3  -8   3      503.81      492.90      8.56 o 
  -2  -8   3      241.69      228.70      5.51 o 
  -1  -8   3      464.77      453.53      7.18 o 
   0  -8   3      118.92      112.75      3.49 o 
   1  -8   3      145.31      136.61      5.04 o 
   2  -8   3       83.88       81.13      3.37 o 
   3  -8   3      199.18      191.24      5.93 o 
   4  -8   3        1.02        2.34      2.50 o 
   5  -8   3       71.77       69.36      4.92 o 
   6  -8   3       64.07       47.66      5.60 o 
   7  -8   3        0.91        0.00      3.97 o 
  -6  -7   3        0.00        0.00      4.36 o 
  -5  -7   3       14.32       20.44      3.68 o 
  -4  -7   3        1.37        0.00      2.92 o 
  -3  -7   3        9.22        7.40      2.78 o 
  -2  -7   3      116.09      123.70      4.76 o 
  -1  -7   3       36.93       40.02      2.76 o 
   0  -7   3      310.40      296.15      5.14 o 
   1  -7   3       14.64       16.01      1.63 o 
   2  -7   3      180.20      192.31      4.42 o 
   3  -7   3       97.78      111.46      3.57 o 
   4  -7   3       91.53       97.92      3.74 o 
   5  -7   3       11.01        7.26      3.35 o 
   6  -7   3       40.76       34.90      3.05 o 
   7  -7   3        0.76        0.00      3.91 o 
  -7  -6   3        2.49        4.80      4.05 o 
  -6  -6   3       35.50       28.32      5.45 o 
  -5  -6   3       70.70       68.16      5.13 o 
  -4  -6   3        0.04        2.37      2.53 o 
  -3  -6   3       39.83       44.69      2.67 o 
  -2  -6   3       47.68       60.41      2.50 o 
  -1  -6   3       19.79       26.50      1.62 o 
   0  -6   3     1489.67     1358.57      9.70 o 
   1  -6   3       25.08       21.14      2.46 o 
   2  -6   3      324.29      366.39      6.46 o 
   3  -6   3       26.10       20.64      3.10 o 
   4  -6   3        3.17        5.79      1.40 o 
   5  -6   3       43.74       45.89      3.42 o 
   6  -6   3       50.56       53.14      5.30 o 
   7  -6   3       58.67       55.37      5.55 o 
  -7  -5   3       42.35       25.45      6.54 o 
  -6  -5   3       82.21       58.78      8.00 o 
  -5  -5   3      197.33      148.68      9.64 o 
  -4  -5   3      155.77      149.04      6.98 o 
  -3  -5   3        0.98        4.27      2.37 o 
  -2  -5   3      154.56      194.97      4.67 o 
  -1  -5   3      165.16      181.84      3.87 o 
   0  -5   3      582.52      582.25      5.71 o 
   1  -5   3        0.07        2.20      1.75 o 
   2  -5   3        2.03        0.00      1.85 o 
   3  -5   3     1021.17     1075.18     10.05 o 
   4  -5   3        1.44        2.85      1.41 o 
   5  -5   3        0.09        0.00      2.68 o 
   6  -5   3      172.23      188.13      5.77 o 
   7  -5   3      197.39      192.07      6.44 o 
  -7  -4   3        5.82        1.54      4.22 o 
  -6  -4   3      136.86      144.40      7.36 o 
  -5  -4   3      283.49      260.95      8.43 o 
  -4  -4   3      608.14      647.12     11.06 o 
  -3  -4   3      129.99      149.59      4.47 o 
  -2  -4   3     4209.07     4912.75     17.80 o 
  -1  -4   3      193.11      188.88      3.16 o 
   0  -4   3      402.61      414.42      4.43 o 
   1  -4   3      107.91      123.92      3.38 o 
   2  -4   3       96.75      105.78      2.74 o 
   3  -4   3      168.91      186.63      4.52 o 
   4  -4   3       90.69       89.91      3.98 o 
   5  -4   3      586.33      595.92     10.19 o 
   6  -4   3      161.20      155.60      5.47 o 
   7  -4   3      277.01      263.18      7.61 o 
  -7  -3   3       46.26       19.29      7.44 o 
  -6  -3   3       38.55        8.33      6.38 o 
  -5  -3   3      346.88      308.25     10.99 o 
  -4  -3   3       93.89       65.54      5.54 o 
  -3  -3   3       15.56        9.41      2.49 o 
  -2  -3   3      646.55      711.61      6.93 o 
  -1  -3   3     1842.57     1913.44      9.26 o 
   0  -3   3      966.35      876.92      5.68 o 
   1  -3   3       30.65       25.10      1.38 o 
   2  -3   3      182.29      181.47      3.51 o 
   3  -3   3       20.00       23.89      1.71 o 
   4  -3   3       17.01       18.30      1.88 o 
   5  -3   3        0.56        0.00      3.01 o 
   6  -3   3      193.47      174.96      5.50 o 
   7  -3   3       39.51       31.93      3.30 o 
  -8  -2   3        4.29        0.00      5.57 o 
  -7  -2   3       54.08       37.76      7.34 o 
  -6  -2   3       84.13       76.74      6.52 o 
  -5  -2   3        2.01        3.94      3.23 o 
  -4  -2   3       13.85       20.78      1.83 o 
  -3  -2   3      192.22      219.32      4.05 o 
  -2  -2   3      497.14      549.19      5.29 o 
  -1  -2   3      352.81      376.27      4.19 o 
   0  -2   3     2018.48     1752.49      8.21 o 
   1  -2   3       66.54       77.25      2.78 o 
   2  -2   3        0.04        0.00      1.63 o 
   3  -2   3       34.50       30.57      1.78 o 
   4  -2   3       26.81       23.39      1.91 o 
   5  -2   3      143.20      148.12      4.43 o 
   6  -2   3        4.75        0.12      3.15 o 
   7  -2   3       13.64       19.16      2.47 o 
  -8  -1   3        7.08        6.52      5.02 o 
  -7  -1   3      148.82      135.76      9.08 o 
  -6  -1   3      244.55      244.42      9.02 o 
  -5  -1   3        3.59        6.86      3.42 o 
  -4  -1   3      581.67      668.28      8.99 o 
  -3  -1   3       47.50       42.43      2.04 o 
  -2  -1   3     1141.23     1315.47      7.91 o 
  -1  -1   3      298.50      330.78      3.50 o 
   0  -1   3      429.21      364.08      3.79 o 
   1  -1   3     6474.69     6935.54     77.93 o 
   2  -1   3      851.53     1026.23      7.97 o 
   3  -1   3     1094.96     1210.20      9.91 o 
   4  -1   3      621.51      673.06      8.48 o 
   5  -1   3       51.45       54.10      2.88 o 
   6  -1   3        8.20        6.71      3.46 o 
   7  -1   3       12.23       11.87      3.78 o 
  -8   0   3       29.28       34.83      5.87 o 
  -7   0   3        3.51        0.00      4.69 o 
  -6   0   3      377.98      487.49      9.06 o 
  -5   0   3        4.40        6.53      3.64 o 
  -4   0   3       28.11       33.23      2.34 o 
  -3   0   3      523.44      593.98      7.39 o 
  -2   0   3      139.77      142.55      3.44 o 
  -1   0   3        2.55        3.41      1.57 o 
   0   0   3     1119.18      913.73      4.81 o 
   1   0   3      163.71      142.75      2.13 o 
   2   0   3        8.15        8.46      0.78 o 
   3   0   3      110.26      116.22      2.27 o 
   4   0   3      288.63      311.14      4.26 o 
   5   0   3       97.31       95.97      2.88 o 
   6   0   3       91.43      103.44      3.33 o 
   7   0   3       10.92        7.53      4.35 o 
  -8   1   3       14.36       10.97      5.54 o 
  -7   1   3       94.75      104.81      5.37 o 
  -6   1   3       75.80       88.15      6.16 o 
  -5   1   3      145.90      176.59      6.29 o 
  -4   1   3     1032.33     1326.30     13.33 o 
  -3   1   3       33.75       38.42      3.08 o 
  -2   1   3       22.67       30.99      2.50 o 
  -1   1   3     1149.87     1207.14      8.66 o 
   0   1   3       29.71       35.70      1.05 o 
   1   1   3      149.81      162.05      2.16 o 
   2   1   3      553.60      566.76      4.50 o 
   3   1   3        8.47       11.00      1.04 o 
   4   1   3       11.22       11.47      1.79 o 
   5   1   3      245.37      245.72      4.91 o 
   6   1   3       19.38       16.96      2.21 o 
   7   1   3        1.86        0.00      4.17 o 
  -8   2   3        4.19       13.56      5.42 o 
  -7   2   3        0.17        0.00      4.59 o 
  -6   2   3        7.27        4.22      4.29 o 
  -5   2   3       22.24       31.92      4.75 o 
  -4   2   3       29.97       37.41      3.47 o 
  -3   2   3       62.85       66.33      4.21 o 
  -2   2   3       61.75       28.01      4.40 o 
  -1   2   3      903.02      628.65     13.69 o 
   0   2   3       40.06       30.80      1.58 o 
   1   2   3       47.61       40.20      1.80 o 
   2   2   3      298.99      282.96      3.49 o 
   3   2   3      391.90      377.25      4.51 o 
   4   2   3       78.83       77.57      2.53 o 
   5   2   3        0.04        0.00      2.46 o 
   6   2   3       27.73       28.05      2.45 o 
   7   2   3        2.36        3.45      4.06 o 
  -8   3   3       15.82       22.68      6.36 o 
  -7   3   3       24.66       34.70      4.77 o 
  -6   3   3       29.37       40.40      4.47 o 
  -5   3   3       69.46       77.35      5.55 o 
  -4   3   3       62.57       61.69      4.31 o 
  -3   3   3       15.52       14.79      2.57 o 
  -2   3   3        0.40        0.00      1.85 o 
  -1   3   3      515.13      521.49      7.20 o 
   0   3   3      426.45      401.98      3.78 o 
   1   3   3      556.88      598.82      4.91 o 
   2   3   3      395.15      395.90      4.35 o 
   3   3   3       96.94       98.92      2.56 o 
   4   3   3       54.89       50.53      2.40 o 
   5   3   3       13.53       11.82      2.75 o 
   6   3   3       21.61       27.02      2.35 o 
  -7   4   3       21.86       23.69      6.40 o 
  -6   4   3      131.32      134.28      8.81 o 
  -5   4   3      230.31      151.52     12.92 o 
  -4   4   3        0.30        0.00      3.36 o 
  -3   4   3        0.06        0.00      2.47 o 
  -2   4   3        0.87        2.82      1.93 o 
  -1   4   3       92.28       99.77      4.49 o 
   0   4   3      168.56      145.31      3.04 o 
   1   4   3       12.05       19.04      1.31 o 
   2   4   3        1.78        0.81      1.61 o 
   3   4   3      247.91      240.81      4.10 o 
   4   4   3       48.50       47.48      2.35 o 
   5   4   3       16.22       13.49      1.61 o 
   6   4   3        8.90        6.53      2.92 o 
  -7   5   3        4.59        0.00      5.59 o 
  -6   5   3       11.67       12.97      5.08 o 
  -5   5   3      430.86      507.04     12.05 o 
  -4   5   3      235.68      277.72      7.96 o 
  -3   5   3       72.06       78.77      4.81 o 
  -2   5   3        9.01        9.50      2.38 o 
  -1   5   3       32.10       28.91      2.33 o 
   0   5   3       14.59       14.19      1.21 o 
   1   5   3       16.33       17.82      1.27 o 
   2   5   3       25.59       22.72      1.62 o 
   3   5   3       12.89       11.46      1.45 o 
   4   5   3       36.75       37.13      2.21 o 
   5   5   3        8.99        7.73      2.07 o 
  -7   6   3       87.59      102.86      8.82 o 
  -6   6   3      157.52      159.15     11.17 o 
  -5   6   3       13.45       10.88      4.74 o 
  -4   6   3        0.01        0.00      3.54 o 
  -3   6   3       65.13       79.56      4.92 o 
  -2   6   3       28.55       30.07      3.57 o 
  -1   6   3      294.44      314.30      7.78 o 
   0   6   3       31.66       31.54      2.17 o 
   1   6   3        3.66        2.53      1.88 o 
   2   6   3       24.00       26.04      1.69 o 
   3   6   3       70.91       66.75      3.13 o 
   4   6   3        0.50        1.02      2.13 o 
   5   6   3       34.34       35.12      2.50 o 
  -6   7   3        4.32        0.00      4.77 o 
  -5   7   3       46.30       58.88      5.85 o 
  -4   7   3       68.05       85.15      5.10 o 
  -3   7   3      178.55      201.63      7.51 o 
  -2   7   3        0.96        0.95      2.99 o 
  -1   7   3        5.55        9.75      2.06 o 
   0   7   3      109.63      111.24      3.00 o 
   1   7   3        0.70        0.00      2.13 o 
   2   7   3       92.77       94.33      3.12 o 
   3   7   3        5.88        5.83      2.36 o 
   4   7   3        0.44        0.01      2.53 o 
  -6   8   3       12.90       16.75      5.59 o 
  -5   8   3       11.05       16.00      3.92 o 
  -4   8   3       38.91       45.03      5.22 o 
  -3   8   3       20.92       25.00      3.79 o 
  -2   8   3      198.53      214.46      8.38 o 
  -1   8   3        4.01        0.90      3.62 o 
   0   8   3      171.31      156.47      4.76 o 
   1   8   3       99.43       92.07      3.67 o 
   2   8   3      113.04      116.68      3.86 o 
   3   8   3       32.75       38.34      2.91 o 
  -5   9   3        1.68        6.15      3.67 o 
  -4   9   3       41.73       53.82      5.97 o 
  -3   9   3        4.99        0.18      4.13 o 
  -2   9   3        0.62        0.00      3.56 o 
  -1   9   3      124.59      139.90      5.66 o 
   0   9   3       14.64       17.68      1.79 o 
   1   9   3       13.80       10.36      1.70 o 
   2   9   3       35.06       35.14      2.41 o 
  -3  10   3       84.73      105.33      7.46 o 
  -2  10   3        6.11        9.87      3.85 o 
  -1  10   3        1.38        1.94      3.59 o 
   0  10   3        5.13        7.16      1.77 o 
  -1 -13   4        3.64        0.00      4.01 o 
   0 -13   4       20.60       19.96      3.24 o 
   1 -13   4        1.71        4.03      3.13 o 
   2 -13   4        1.13        0.00      4.24 o 
   3 -13   4       38.91       43.59      3.89 o 
  -2 -12   4       25.81       29.09      3.14 o 
  -1 -12   4        6.86        9.04      2.57 o 
   0 -12   4       14.11       14.84      2.29 o 
   1 -12   4        2.35        4.24      2.81 o 
   2 -12   4        9.49        3.95      4.23 o 
   3 -12   4        6.69        8.87      2.11 o 
   4 -12   4       26.76       26.96      4.92 o 
  -4 -11   4       15.69       10.49      4.90 o 
  -3 -11   4       34.48       36.30      3.13 o 
  -2 -11   4        0.42        0.00      3.43 o 
  -1 -11   4       15.94       18.37      2.26 o 
   0 -11   4       25.56       23.65      2.60 o 
   1 -11   4       58.69       56.66      3.66 o 
   2 -11   4       73.30       80.62      4.01 o 
   3 -11   4        2.27        0.29      3.32 o 
   4 -11   4       71.71       71.17      3.99 o 
   5 -11   4       58.31       65.83      4.07 o 
  -4 -10   4       12.66        4.89      4.71 o 
  -3 -10   4        8.50       13.34      2.28 o 
  -2 -10   4       90.87       94.92      4.37 o 
  -1 -10   4        0.05        0.00      2.88 o 
   0 -10   4        3.83        0.00      2.98 o 
   1 -10   4      783.72      778.52     12.91 o 
   2 -10   4       79.29       74.46      5.18 o 
   3 -10   4       81.64       60.29      5.33 o 
   4 -10   4       35.69       38.48      4.14 o 
   5 -10   4        5.94        2.19      3.34 o 
   6 -10   4       11.19       10.38      3.73 o 
  -5  -9   4        1.45        3.14      3.26 o 
  -4  -9   4        0.00        2.58      2.95 o 
  -3  -9   4      177.03      182.08      7.08 o 
  -2  -9   4        7.30        5.24      3.23 o 
  -1  -9   4      382.00      378.09      8.28 o 
   0  -9   4     1202.47     1124.46     11.63 o 
   1  -9   4      312.30      334.39      6.62 o 
   2  -9   4       50.86       46.27      2.91 o 
   3  -9   4        0.43        0.12      2.45 o 
   4  -9   4      405.77      385.47      7.68 o 
   5  -9   4       13.26       13.05      2.36 o 
   6  -9   4       61.66       62.00      5.44 o 
  -6  -8   4       22.90       20.41      5.05 o 
  -5  -8   4       28.71       29.77      4.72 o 
  -4  -8   4       30.89       31.62      4.02 o 
  -3  -8   4       22.01       21.94      2.39 o 
  -2  -8   4        2.40        2.56      1.48 o 
  -1  -8   4      293.08      275.72      5.52 o 
   0  -8   4       96.09       87.69      3.31 o 
   1  -8   4       39.60       44.14      3.18 o 
   2  -8   4       47.81       46.09      2.78 o 
   3  -8   4       17.40        9.37      3.02 o 
   4  -8   4        8.64        7.09      1.74 o 
   5  -8   4      171.25      162.84      6.63 o 
   6  -8   4       13.15       14.02      2.36 o 
  -6  -7   4        9.50        9.78      4.97 o 
  -5  -7   4        7.33        6.11      3.68 o 
  -4  -7   4        8.25        8.77      3.20 o 
  -3  -7   4        8.34        6.53      1.71 o 
  -2  -7   4      420.67      454.85      8.10 o 
  -1  -7   4      125.36      134.63      4.16 o 
   0  -7   4       86.51       80.33      2.80 o 
   1  -7   4      225.70      270.63      5.17 o 
   2  -7   4       40.90       44.90      2.35 o 
   3  -7   4       59.02       58.05      2.75 o 
   4  -7   4       13.95       18.96      1.91 o 
   5  -7   4        7.08        6.01      2.93 o 
   6  -7   4        1.74        3.86      3.01 o 
   7  -7   4        6.58        0.00      4.57 o 
  -7  -6   4       45.16       36.85      6.98 o 
  -6  -6   4       18.64       24.74      4.39 o 
  -5  -6   4      236.77      253.14      8.03 o 
  -4  -6   4      157.04      162.76      6.08 o 
  -3  -6   4      196.29      206.74      4.89 o 
  -2  -6   4      106.01      134.62      3.66 o 
  -1  -6   4       18.66       24.97      1.63 o 
   0  -6   4      192.89      161.67      3.48 o 
   1  -6   4        1.66        1.04      1.93 o 
   2  -6   4       11.92       14.26      1.52 o 
   3  -6   4      151.73      150.65      5.00 o 
   4  -6   4      234.98      249.81      6.90 o 
   5  -6   4        1.57        4.70      2.56 o 
   6  -6   4        2.88        4.62      3.17 o 
   7  -6   4        3.98        2.98      4.26 o 
  -7  -5   4        0.95        0.00      4.56 o 
  -6  -5   4      101.37       72.64      8.79 o 
  -5  -5   4        4.18        2.60      3.76 o 
  -4  -5   4      192.26      185.61      6.77 o 
  -3  -5   4        1.64        1.01      2.32 o 
  -2  -5   4      115.60      126.89      3.91 o 
  -1  -5   4      294.21      356.04      5.30 o 
   0  -5   4     1366.17     1464.48      9.38 o 
   1  -5   4      100.72       97.79      2.80 o 
   2  -5   4       72.66       79.87      2.67 o 
   3  -5   4      112.17       99.68      3.26 o 
   4  -5   4      237.42      243.99      5.26 o 
   5  -5   4       73.16       68.43      3.31 o 
   6  -5   4        3.83        7.31      2.97 o 
   7  -5   4      128.02      128.83      5.79 o 
  -7  -4   4       16.46       14.47      5.58 o 
  -6  -4   4       73.40       82.92      6.22 o 
  -5  -4   4       85.88       73.67      4.96 o 
  -4  -4   4      120.27      125.71      4.99 o 
  -3  -4   4        0.00        4.24      1.12 o 
  -2  -4   4      710.52      766.29      7.14 o 
  -1  -4   4     3038.38     2942.24     12.80 o 
   0  -4   4     3086.16     2764.09     12.63 o 
   1  -4   4     2010.68     2013.77     13.43 o 
   2  -4   4       19.24       12.21      2.37 o 
   3  -4   4      163.22      175.49      4.09 o 
   4  -4   4       16.21       15.75      2.72 o 
   5  -4   4       17.06       19.68      2.39 o 
   6  -4   4      104.75      107.23      4.44 o 
   7  -4   4       39.77       38.04      3.79 o 
  -7  -3   4        7.78        4.75      4.57 o 
  -6  -3   4       37.38       34.31      4.53 o 
  -5  -3   4       37.52       41.87      4.33 o 
  -4  -3   4      236.52      240.80      6.40 o 
  -3  -3   4      376.74      398.68      6.43 o 
  -2  -3   4      836.27      961.01      7.51 o 
  -1  -3   4        0.95        1.94      1.76 o 
   0  -3   4     1867.03     1689.64      8.83 o 
   1  -3   4      342.93      363.64      4.69 o 
   2  -3   4       14.47       16.72      1.39 o 
   3  -3   4       75.51       84.40      2.87 o 
   4  -3   4      193.48      205.83      4.86 o 
   5  -3   4      129.36      127.63      4.36 o 
   6  -3   4       27.08       24.82      2.57 o 
   7  -3   4        3.83        0.00      3.88 o 
  -8  -2   4       18.30       11.44      6.26 o 
  -7  -2   4        1.51        1.91      4.12 o 
  -6  -2   4       25.04       34.55      3.85 o 
  -5  -2   4      122.76      140.06      5.60 o 
  -4  -2   4        3.08        2.97      2.42 o 
  -3  -2   4       26.89       25.97      1.75 o 
  -2  -2   4      476.65      473.12      5.60 o 
  -1  -2   4       56.74       67.51      2.45 o 
   0  -2   4     2301.30     2051.59     10.45 o 
   1  -2   4      330.22      326.68      5.31 o 
   2  -2   4       93.23       98.82      3.71 o 
   3  -2   4      130.17      149.99      3.72 o 
   4  -2   4       13.86       14.03      1.73 o 
   5  -2   4       50.63       52.98      2.97 o 
   6  -2   4      115.52      123.36      4.80 o 
   7  -2   4       11.64       15.11      2.44 o 
  -8  -1   4        0.00        2.82      4.18 o 
  -7  -1   4       44.13       40.85      5.60 o 
  -6  -1   4       46.08       39.01      5.51 o 
  -5  -1   4       81.02       82.38      3.60 o 
  -4  -1   4       51.16       55.75      2.73 o 
  -3  -1   4      164.02      203.42      3.96 o 
  -2  -1   4     1075.36     1233.60      8.39 o 
  -1  -1   4        3.46        0.09      1.73 o 
   0  -1   4     1873.21     1724.53      9.45 o 
   1  -1   4      478.83      483.75      6.42 o 
   2  -1   4       21.64       19.31      1.55 o 
   3  -1   4      166.18      188.77      4.21 o 
   4  -1   4        0.77        0.46      2.49 o 
   5  -1   4        1.39        0.44      2.89 o 
   6  -1   4        8.58        0.65      3.78 o 
   7  -1   4        1.84        0.00      4.00 o 
  -8   0   4       11.44        8.46      5.35 o 
  -7   0   4       36.26       41.98      4.11 o 
  -6   0   4       32.27       38.34      3.28 o 
  -5   0   4       65.59       80.20      3.82 o 
  -4   0   4      828.60      978.10     11.31 o 
  -3   0   4       12.65       18.26      2.41 o 
  -2   0   4     4598.58     5088.60     20.38 o 
  -1   0   4     1388.75     1347.17      9.25 o 
   0   0   4       40.76       36.71      1.60 o 
   1   0   4     1054.94      994.91      6.15 o 
   2   0   4     1114.47     1129.74      6.88 o 
   3   0   4        4.42        1.88      1.67 o 
   4   0   4        0.47        0.60      1.70 o 
   5   0   4       30.65       34.09      1.94 o 
   6   0   4        1.52        6.45      1.78 o 
   7   0   4        0.61        0.00      4.24 o 
  -8   1   4        6.86        0.62      5.90 o 
  -7   1   4       52.76       52.39      4.14 o 
  -6   1   4       11.14        9.27      3.96 o 
  -5   1   4        5.59        9.43      3.42 o 
  -4   1   4      152.01      189.76      6.06 o 
  -3   1   4      660.33      824.02     12.15 o 
  -2   1   4        0.26        0.00      2.07 o 
  -1   1   4       11.79        9.79      1.97 o 
   0   1   4      154.82      154.24      2.34 o 
   1   1   4       17.19       24.97      1.16 o 
   2   1   4     1492.35     1520.45      8.07 o 
   3   1   4      104.17      104.42      2.52 o 
   4   1   4       10.60       10.91      1.45 o 
   5   1   4        0.25        0.00      2.19 o 
   6   1   4        5.80        2.70      2.72 o 
  -8   2   4        2.56        3.36      4.82 o 
  -7   2   4        5.93        3.78      5.00 o 
  -6   2   4       48.23       57.42      4.89 o 
  -5   2   4       31.58       37.41      4.20 o 
  -4   2   4       92.27      111.30      5.22 o 
  -3   2   4       21.06       20.11      3.19 o 
  -2   2   4      220.74      114.39      8.71 o 
  -1   2   4      173.57      106.67      5.78 o 
   0   2   4     1864.53     1581.91      8.88 o 
   1   2   4      265.13      246.28      3.77 o 
   2   2   4      407.20      419.20      4.89 o 
   3   2   4       98.14      104.59      2.58 o 
   4   2   4        9.73       11.71      1.73 o 
   5   2   4      101.16      104.08      3.31 o 
   6   2   4        0.07        0.28      2.38 o 
  -7   3   4       25.00       13.05      6.48 o 
  -6   3   4       95.43       99.90      6.97 o 
  -5   3   4        4.31       10.88      3.73 o 
  -4   3   4      365.06      398.86      8.95 o 
  -3   3   4       26.90       30.03      3.41 o 
  -2   3   4      199.34      211.76      6.07 o 
  -1   3   4        0.18        3.13      1.87 o 
   0   3   4       31.09       29.44      1.33 o 
   1   3   4       82.62       84.62      2.09 o 
   2   3   4        6.62        5.80      1.12 o 
   3   3   4       77.95       85.91      2.62 o 
   4   3   4        2.04        1.29      2.17 o 
   5   3   4        0.12        0.01      2.37 o 
   6   3   4        0.04        2.02      1.62 o 
  -7   4   4        0.08        0.00      4.60 o 
  -6   4   4        1.26        0.00      4.19 o 
  -5   4   4       39.24       40.00      5.26 o 
  -4   4   4      214.56      176.76     10.63 o 
  -3   4   4      660.91      541.54     15.22 o 
  -2   4   4      160.88      108.80      8.20 o 
  -1   4   4      410.58      372.45      9.69 o 
   0   4   4        9.47       11.73      1.63 o 
   1   4   4        3.43        4.24      1.11 o 
   2   4   4       13.95        9.31      1.39 o 
   3   4   4       57.73       61.59      2.74 o 
   4   4   4        2.71        4.11      2.26 o 
   5   4   4       21.03       27.04      2.09 o 
  -7   5   4       71.22       96.59      7.33 o 
  -6   5   4       11.10       15.31      4.39 o 
  -5   5   4      159.09      197.76      7.82 o 
  -4   5   4     2003.53     2392.29     23.37 o 
  -3   5   4       88.76      103.14      5.50 o 
  -2   5   4        0.34        0.11      2.82 o 
  -1   5   4       18.53       19.86      3.10 o 
   0   5   4      241.68      260.70      4.00 o 
   1   5   4      131.50      124.53      2.97 o 
   2   5   4       13.63       15.24      1.42 o 
   3   5   4       63.20       67.68      2.65 o 
   4   5   4        0.12        2.80      1.89 o 
   5   5   4        3.45        1.28      2.62 o 
  -6   6   4      261.11      275.23     13.04 o 
  -5   6   4      217.50      183.91     11.62 o 
  -4   6   4       59.71       59.06      6.54 o 
  -3   6   4        6.09        7.82      3.50 o 
  -2   6   4      112.20       86.71      7.57 o 
  -1   6   4       64.46       68.06      4.46 o 
   0   6   4       20.88       20.33      2.31 o 
   1   6   4        3.48        6.54      1.84 o 
   2   6   4       63.04       48.33      3.23 o 
   3   6   4        0.08        1.46      2.04 o 
   4   6   4        0.01        0.01      2.56 o 
  -6   7   4        0.48        0.00      4.85 o 
  -5   7   4        0.93        3.75      3.93 o 
  -4   7   4        0.40        3.23      2.89 o 
  -3   7   4       45.93       51.79      3.61 o 
  -2   7   4        0.27        0.15      3.27 o 
  -1   7   4       91.44      101.88      5.88 o 
   0   7   4        0.42        2.83      1.83 o 
   1   7   4        2.69        0.01      2.30 o 
   2   7   4        5.83        2.82      2.68 o 
   3   7   4       10.98       15.81      1.67 o 
  -5   8   4       42.99       53.08      6.63 o 
  -4   8   4       13.22       14.72      4.69 o 
  -3   8   4      109.43       94.71      9.07 o 
  -2   8   4        0.39        3.37      3.42 o 
  -1   8   4       13.05        7.63      4.31 o 
   0   8   4       30.25       31.02      2.67 o 
   1   8   4        3.12        0.69      2.23 o 
   2   8   4        3.30        2.58      1.78 o 
  -4   9   4      111.05      151.62      9.11 o 
  -3   9   4        0.29        5.20      2.07 o 
  -2   9   4        8.46       10.31      3.05 o 
  -1   9   4        4.26        3.93      3.93 o 
   0   9   4        0.32        1.15      2.08 o 
   1   9   4        2.10        4.11      1.91 o 
  -1 -13   5       70.51       81.22      4.55 o 
   0 -13   5        1.92        0.00      3.77 o 
   1 -13   5        1.11        0.00      3.55 o 
   2 -13   5        8.38        6.46      2.69 o 
   3 -13   5       12.84       16.86      3.44 o 
  -3 -12   5        9.04       13.67      2.94 o 
  -2 -12   5        1.62        1.69      3.26 o 
  -1 -12   5        6.08        5.54      2.09 o 
   0 -12   5       53.26       51.62      3.46 o 
   1 -12   5        8.36        0.00      4.22 o 
   2 -12   5       55.24       54.72      3.87 o 
   3 -12   5        0.34        2.83      3.06 o 
   4 -12   5       74.98       56.50      4.28 o 
  -4 -11   5        0.03        1.47      3.52 o 
  -3 -11   5        9.87        5.62      3.86 o 
  -2 -11   5       16.44       16.77      2.31 o 
  -1 -11   5        3.59        1.25      3.34 o 
   0 -11   5      110.75      116.95      4.54 o 
   1 -11   5       27.64       28.88      2.75 o 
   2 -11   5      109.16      112.89      4.79 o 
   3 -11   5      474.21      456.88      9.22 o 
   4 -11   5       45.09       45.20      3.42 o 
   5 -11   5       68.10       63.18      4.40 o 
  -5 -10   5        1.18        6.03      3.73 o 
  -4 -10   5       16.00       14.66      2.20 o 
  -3 -10   5        0.84        2.66      2.64 o 
  -2 -10   5       20.80       17.51      2.64 o 
  -1 -10   5       18.89       17.70      2.34 o 
   0 -10   5       66.14       53.14      2.99 o 
   1 -10   5      734.43      725.52     12.67 o 
   2 -10   5      183.77      182.00      5.32 o 
   3 -10   5       19.84       19.63      2.32 o 
   4 -10   5        1.85        2.44      2.84 o 
   5 -10   5        0.17        2.21      2.85 o 
   6 -10   5        8.59        7.51      4.14 o 
  -5  -9   5        1.92        0.00      3.73 o 
  -4  -9   5       59.87       49.15      5.06 o 
  -3  -9   5      233.13      223.27      7.58 o 
  -2  -9   5       13.57        8.62      3.57 o 
  -1  -9   5       11.18       10.77      2.73 o 
   0  -9   5      263.57      252.43      5.77 o 
   1  -9   5       27.86       25.80      2.57 o 
   2  -9   5      236.23      228.23      6.05 o 
   3  -9   5        5.90        5.62      3.05 o 
   4  -9   5       70.60       79.70      3.76 o 
   5  -9   5        0.14        0.00      3.28 o 
   6  -9   5       35.67       34.68      3.37 o 
  -6  -8   5       15.94        9.35      4.46 o 
  -5  -8   5       41.66       42.39      4.56 o 
  -4  -8   5       74.42       72.73      3.85 o 
  -3  -8   5       17.83       11.72      2.46 o 
  -2  -8   5      197.03      195.34      5.06 o 
  -1  -8   5        0.14        0.00      2.51 o 
   0  -8   5       15.04       19.53      1.81 o 
   1  -8   5      370.43      363.03      7.86 o 
   2  -8   5        7.01        7.50      1.39 o 
   3  -8   5       16.09       16.55      2.93 o 
   4  -8   5      215.66      197.14      5.59 o 
   5  -8   5        5.68        4.24      2.83 o 
   6  -8   5        2.49        2.23      3.00 o 
  -6  -7   5       28.48       26.42      4.95 o 
  -5  -7   5       26.90       19.71      4.80 o 
  -4  -7   5        0.07        1.97      2.57 o 
  -3  -7   5      181.95      157.83      5.88 o 
  -2  -7   5       70.93       69.87      3.85 o 
  -1  -7   5      153.64      159.87      4.83 o 
   0  -7   5       12.49       12.65      2.38 o 
   1  -7   5        0.07        0.89      2.19 o 
   2  -7   5      136.95      153.20      4.14 o 
   3  -7   5       36.90       39.27      2.41 o 
   4  -7   5       17.63       19.24      2.12 o 
   5  -7   5        6.33        5.24      2.79 o 
   6  -7   5       15.96       13.56      2.39 o 
   7  -7   5        9.33       10.45      2.54 o 
  -7  -6   5        0.01        0.19      4.49 o 
  -6  -6   5       55.23       59.75      5.42 o 
  -5  -6   5       37.24       36.07      4.52 o 
  -4  -6   5        6.26        5.86      3.07 o 
  -3  -6   5      319.85      310.35      5.89 o 
  -2  -6   5       60.37       69.07      2.72 o 
  -1  -6   5       26.28       30.90      1.82 o 
   0  -6   5      574.81      559.57      6.55 o 
   1  -6   5       55.41       56.82      3.24 o 
   2  -6   5      353.87      359.13      6.68 o 
   3  -6   5       83.75      100.16      3.49 o 
   4  -6   5       40.42       39.43      3.93 o 
   5  -6   5        0.26        0.00      2.78 o 
   6  -6   5        3.51        6.33      3.33 o 
   7  -6   5        0.08        0.01      3.55 o 
  -7  -5   5       20.19       13.06      6.07 o 
  -6  -5   5       12.30       12.76      3.75 o 
  -5  -5   5      679.38      678.76     13.35 o 
  -4  -5   5      239.41      225.85      7.05 o 
  -3  -5   5       25.58       25.61      3.00 o 
  -2  -5   5       12.83       13.56      1.96 o 
  -1  -5   5      277.10      320.32      4.76 o 
   0  -5   5      145.57      130.10      3.08 o 
   1  -5   5      625.96      648.38      7.38 o 
   2  -5   5      957.65     1017.96      9.54 o 
   3  -5   5      136.94      154.79      4.20 o 
   4  -5   5       90.78       88.06      3.56 o 
   5  -5   5        0.61        3.65      2.50 o 
   6  -5   5       10.73        6.33      3.58 o 
   7  -5   5       83.34       85.27      4.73 o 
  -7  -4   5       39.03       39.22      5.02 o 
  -6  -4   5       36.82       36.31      4.79 o 
  -5  -4   5      171.31      180.18      7.02 o 
  -4  -4   5      815.17      862.99      9.91 o 
  -3  -4   5       99.39       98.26      3.29 o 
  -2  -4   5        3.94        2.45      1.82 o 
  -1  -4   5      281.76      310.29      4.61 o 
   0  -4   5      192.72      186.88      3.91 o 
   1  -4   5       43.86       50.49      2.66 o 
   2  -4   5       21.69       22.52      1.88 o 
   3  -4   5       84.95       90.57      3.91 o 
   4  -4   5        5.17        5.35      1.55 o 
   5  -4   5       48.84       46.23      3.04 o 
   6  -4   5        2.18        2.26      2.88 o 
   7  -4   5      141.01      133.43      5.77 o 
  -7  -3   5       14.92       14.25      4.96 o 
  -6  -3   5        2.98        0.14      3.77 o 
  -5  -3   5        1.93        0.00      3.28 o 
  -4  -3   5       97.21       87.19      4.82 o 
  -3  -3   5        0.50        1.82      2.19 o 
  -2  -3   5       67.94       69.20      2.41 o 
  -1  -3   5       80.99       87.87      2.40 o 
   0  -3   5       50.19       54.12      1.91 o 
   1  -3   5      544.64      613.48      7.32 o 
   2  -3   5       56.46       56.37      2.42 o 
   3  -3   5       12.98       16.13      1.65 o 
   4  -3   5        6.69        7.71      1.70 o 
   5  -3   5        2.11        4.88      1.68 o 
   6  -3   5       17.22       18.96      2.52 o 
   7  -3   5       58.68       56.26      4.22 o 
  -8  -2   5       41.61       43.06      6.64 o 
  -7  -2   5       88.57       93.38      6.48 o 
  -6  -2   5       40.20       36.60      5.06 o 
  -5  -2   5       87.22       96.31      4.14 o 
  -4  -2   5      166.03      179.88      4.46 o 
  -3  -2   5        9.30       11.11      1.44 o 
  -2  -2   5      431.83      423.60      6.02 o 
  -1  -2   5      167.70      166.56      4.20 o 
   0  -2   5      500.64      499.40      5.79 o 
   1  -2   5       36.05       29.79      2.78 o 
   2  -2   5      768.59      836.62      9.44 o 
   3  -2   5      156.27      169.32      5.14 o 
   4  -2   5      101.42      100.27      3.70 o 
   5  -2   5       89.17       80.81      3.74 o 
   6  -2   5        2.03        0.00      3.31 o 
   7  -2   5        0.48        0.00      3.84 o 
  -8  -1   5       23.55       15.10      5.80 o 
  -7  -1   5       69.78       76.34      4.66 o 
  -6  -1   5       90.29      101.28      4.40 o 
  -5  -1   5       81.62       90.16      3.83 o 
  -4  -1   5      199.19      210.67      4.80 o 
  -3  -1   5      496.71      568.59      6.90 o 
  -2  -1   5      477.50      508.88      6.39 o 
  -1  -1   5      193.28      169.77      3.89 o 
   0  -1   5      641.65      634.94      6.64 o 
   1  -1   5      288.63      387.34      6.11 o 
   2  -1   5     1151.69     1209.48     10.60 o 
   3  -1   5       18.70       18.63      1.92 o 
   4  -1   5       17.23       16.05      2.06 o 
   5  -1   5       74.51       78.64      3.58 o 
   6  -1   5       14.69       11.04      4.37 o 
   7  -1   5       20.24       19.70      2.89 o 
  -8   0   5        0.01        0.00      5.55 o 
  -7   0   5       56.03       54.71      4.41 o 
  -6   0   5       98.44       99.65      4.82 o 
  -5   0   5       16.63       16.11      3.95 o 
  -4   0   5       21.09       20.61      3.77 o 
  -3   0   5      174.23      247.15      5.41 o 
  -2   0   5       11.99       14.45      2.42 o 
  -1   0   5      798.50      685.69      7.67 o 
   0   0   5       39.84       30.41      1.57 o 
   1   0   5       35.63       39.07      1.52 o 
   2   0   5      128.69      124.18      2.80 o 
   3   0   5      113.84      111.71      2.94 o 
   4   0   5        0.33        0.32      1.87 o 
   5   0   5        0.02        0.00      2.41 o 
   6   0   5      230.54      225.43      5.05 o 
  -8   1   5        0.57        0.00      5.62 o 
  -7   1   5        0.08        0.00      4.36 o 
  -6   1   5        0.10        1.55      3.53 o 
  -5   1   5        4.55        1.81      3.43 o 
  -4   1   5      322.24      387.52      8.37 o 
  -3   1   5       15.19        5.95      3.06 o 
  -2   1   5       87.51      106.40      4.10 o 
  -1   1   5      109.41      139.00      4.47 o 
   0   1   5       24.78       24.01      1.41 o 
   1   1   5      380.51      367.89      3.98 o 
   2   1   5       24.42       28.31      1.43 o 
   3   1   5       11.73       11.01      1.25 o 
   4   1   5      130.52      132.85      3.37 o 
   5   1   5       37.36       34.17      2.17 o 
   6   1   5       31.14       32.05      2.34 o 
  -7   2   5        3.19        0.00      4.79 o 
  -6   2   5        2.42        0.00      4.54 o 
  -5   2   5       57.75       66.95      5.18 o 
  -4   2   5        4.70        5.55      2.94 o 
  -3   2   5        0.40        0.60      2.46 o 
  -2   2   5        5.38        3.67      2.47 o 
  -1   2   5        0.11        3.13      1.81 o 
   0   2   5      221.54      179.15      3.52 o 
   1   2   5       13.88        9.76      1.87 o 
   2   2   5       55.55       58.27      2.63 o 
   3   2   5        5.08       11.04      1.47 o 
   4   2   5       31.05       31.28      1.92 o 
   5   2   5        4.22        3.81      2.40 o 
   6   2   5        0.10        1.05      2.43 o 
  -7   3   5       32.36       46.04      5.11 o 
  -6   3   5        0.68        1.85      2.34 o 
  -5   3   5        6.37       10.56      3.40 o 
  -4   3   5        0.36        0.50      3.37 o 
  -3   3   5       19.30       16.92      3.54 o 
  -2   3   5        7.09        7.77      2.57 o 
  -1   3   5      566.62      618.84      9.35 o 
   0   3   5       67.87       72.94      2.08 o 
   1   3   5      246.38      239.51      3.72 o 
   2   3   5       79.11       74.08      2.40 o 
   3   3   5       67.71       77.05      2.54 o 
   4   3   5       26.06       27.97      1.97 o 
   5   3   5       43.09       38.80      2.49 o 
  -7   4   5        6.11        0.81      5.81 o 
  -6   4   5        0.57        0.00      5.02 o 
  -5   4   5       58.77       44.08      6.85 o 
  -4   4   5       78.26       66.78      6.85 o 
  -3   4   5     1094.52      892.15     20.66 o 
  -2   4   5      248.43      138.10     11.59 o 
  -1   4   5       83.12       87.43      5.35 o 
   0   4   5       29.74       29.06      2.35 o 
   1   4   5        1.91        0.00      1.82 o 
   2   4   5       35.19       30.60      2.80 o 
   3   4   5        0.20        0.00      2.25 o 
   4   4   5        3.45        2.64      2.57 o 
   5   4   5       11.16        3.85      3.26 o 
  -6   5   5        0.05        0.00      4.31 o 
  -5   5   5        1.40        1.69      4.17 o 
  -4   5   5      242.87      275.41      8.94 o 
  -3   5   5      475.60        0.00      5.28 o 
  -2   5   5       12.73       13.46      2.27 o 
  -1   5   5      189.15      189.74      6.90 o 
   0   5   5      120.05      126.82      3.05 o 
   1   5   5       43.57       42.18      2.12 o 
   2   5   5        7.78        8.21      1.71 o 
   3   5   5        0.60        3.41      1.53 o 
   4   5   5       31.57       31.77      2.39 o 
  -6   6   5        8.57        5.78      5.05 o 
  -5   6   5       93.89       81.99      9.35 o 
  -4   6   5       52.13       65.75      5.79 o 
  -3   6   5       18.95       15.57      5.23 o 
  -2   6   5       11.52        6.00      3.79 o 
  -1   6   5       14.51       10.16      3.71 o 
   0   6   5       22.00       20.49      2.49 o 
   1   6   5       14.27       12.97      2.59 o 
   2   6   5       32.70       34.95      2.61 o 
   3   6   5        5.49        2.96      2.53 o 
  -5   7   5       28.28       25.97      5.09 o 
  -4   7   5        2.03        0.00      4.11 o 
  -3   7   5        9.11        9.35      2.46 o 
  -2   7   5       68.16       74.11      5.56 o 
  -1   7   5       12.28        5.18      4.07 o 
   0   7   5       18.74       18.21      1.76 o 
   1   7   5        0.01        0.01      2.25 o 
   2   7   5       55.07       62.60      2.96 o 
  -4   8   5       35.34       35.96      6.89 o 
  -3   8   5       16.71       10.79      5.16 o 
  -2   8   5        6.13        1.85      4.10 o 
  -1   8   5       89.63       86.92      7.54 o 
   0   8   5        3.49        7.93      1.74 o 
   1   8   5       25.80       24.23      3.11 o 
  -1 -13   6        8.76        5.58      3.95 o 
   0 -13   6        1.05        0.83      3.30 o 
   1 -13   6        4.95        1.79      3.96 o 
   2 -13   6        1.12        0.70      3.71 o 
   3 -13   6       40.60       50.20      3.70 o 
  -3 -12   6        0.89        0.55      3.32 o 
  -2 -12   6        7.88        1.68      3.82 o 
  -1 -12   6        3.43        5.14      2.84 o 
   0 -12   6        7.61        8.67      2.44 o 
   1 -12   6       15.07       15.56      2.63 o 
   2 -12   6       16.34       17.65      2.82 o 
   3 -12   6       31.21       37.14      3.31 o 
   4 -12   6       46.94       52.26      3.93 o 
  -4 -11   6        1.08        1.09      3.32 o 
  -3 -11   6       13.48       11.31      3.73 o 
  -2 -11   6        0.81        0.00      3.52 o 
  -1 -11   6       30.63       24.67      3.71 o 
   0 -11   6       17.36       16.99      2.25 o 
   1 -11   6       24.34       26.82      2.57 o 
   2 -11   6        4.28        8.46      1.78 o 
   3 -11   6        0.01        1.44      2.77 o 
   4 -11   6       69.90       59.44      4.12 o 
   5 -11   6        9.90       14.63      2.41 o 
  -5 -10   6       15.32        2.05      5.63 o 
  -4 -10   6        7.16        2.31      4.08 o 
  -3 -10   6        4.98        2.06      3.65 o 
  -2 -10   6       10.05       17.11      2.16 o 
  -1 -10   6        9.11        7.79      2.28 o 
   0 -10   6       30.99       21.11      2.48 o 
   1 -10   6      364.20      398.87      9.26 o 
   2 -10   6      333.78      317.52      7.14 o 
   3 -10   6      183.03      169.32      5.83 o 
   4 -10   6        4.70        7.95      1.74 o 
   5 -10   6        2.37        2.11      3.24 o 
  -5  -9   6        6.46        7.37      3.69 o 
  -4  -9   6        2.40        0.75      2.97 o 
  -3  -9   6       50.61       53.77      4.21 o 
  -2  -9   6        2.12        1.67      2.73 o 
  -1  -9   6        4.19        1.86      2.71 o 
   0  -9   6        7.76        6.22      2.84 o 
   1  -9   6      934.70      932.03     11.56 o 
   2  -9   6      280.67      295.32      6.51 o 
   3  -9   6        0.02        0.12      2.48 o 
   4  -9   6        0.05        0.00      3.13 o 
   5  -9   6      105.83      107.51      4.72 o 
   6  -9   6        2.21        0.00      3.75 o 
  -6  -8   6       10.98        5.68      5.02 o 
  -5  -8   6       80.04       80.51      5.93 o 
  -4  -8   6       89.91      104.80      4.44 o 
  -3  -8   6        0.24        4.19      2.19 o 
  -2  -8   6        6.45        9.43      1.70 o 
  -1  -8   6        4.96        6.25      1.39 o 
   0  -8   6      249.01      229.10      5.10 o 
   1  -8   6      155.78      148.75      5.75 o 
   2  -8   6       93.65       93.67      4.39 o 
   3  -8   6      181.53      193.18      6.42 o 
   4  -8   6       14.99       12.91      1.92 o 
   5  -8   6       14.85       19.84      2.29 o 
   6  -8   6        8.25        6.63      3.91 o 
  -6  -7   6      145.80      140.33      8.40 o 
  -5  -7   6        1.04        2.63      3.36 o 
  -4  -7   6        0.83        0.00      3.02 o 
  -3  -7   6       21.69       21.39      3.29 o 
  -2  -7   6       43.75       44.62      3.12 o 
  -1  -7   6      134.50      157.85      4.04 o 
   0  -7   6       47.10       51.32      2.49 o 
   1  -7   6      133.30      140.89      4.07 o 
   2  -7   6       29.58       35.18      2.28 o 
   3  -7   6      151.42      155.60      4.92 o 
   4  -7   6       43.21       49.77      3.17 o 
   5  -7   6        0.34        0.38      2.81 o 
   6  -7   6        0.17        0.01      3.02 o 
  -7  -6   6        7.51        3.03      4.92 o 
  -6  -6   6        2.47        4.73      2.32 o 
  -5  -6   6      158.28      176.70      6.89 o 
  -4  -6   6      150.36      161.53      4.88 o 
  -3  -6   6      610.46      612.64      8.42 o 
  -2  -6   6       63.34       62.77      2.79 o 
  -1  -6   6      188.56      187.36      4.15 o 
   0  -6   6        1.38        1.99      2.10 o 
   1  -6   6      152.88      163.41      4.06 o 
   2  -6   6      124.53      131.28      4.60 o 
   3  -6   6       24.83       24.25      2.24 o 
   4  -6   6       49.31       48.80      2.95 o 
   5  -6   6        7.59        0.00      4.14 o 
   6  -6   6        1.38        3.76      2.84 o 
  -7  -5   6        0.03        0.00      4.52 o 
  -6  -5   6        4.08        7.79      3.71 o 
  -5  -5   6      248.50      234.64      8.46 o 
  -4  -5   6       91.79       84.35      4.66 o 
  -3  -5   6       33.40       32.66      3.21 o 
  -2  -5   6       60.56       63.84      2.53 o 
  -1  -5   6      289.34      346.19      5.25 o 
   0  -5   6     2172.59     2096.81     12.66 o 
   1  -5   6       24.95       30.32      1.88 o 
   2  -5   6       46.25       40.99      2.37 o 
   3  -5   6       16.20       18.42      1.66 o 
   4  -5   6       30.56       30.82      2.31 o 
   5  -5   6      124.95      100.63      4.32 o 
   6  -5   6        2.02        0.00      3.56 o 
  -7  -4   6        2.93        0.35      4.78 o 
  -6  -4   6       16.20       18.62      4.83 o 
  -5  -4   6      134.18      144.51      4.86 o 
  -4  -4   6      252.03      259.27      5.79 o 
  -3  -4   6      214.68      202.76      4.57 o 
  -2  -4   6      330.00      323.43      5.83 o 
  -1  -4   6       14.27       10.12      2.28 o 
   0  -4   6       24.92       33.23      2.21 o 
   1  -4   6       23.94       29.19      2.55 o 
   2  -4   6      672.66      710.91      9.53 o 
   3  -4   6       28.23       24.88      2.09 o 
   4  -4   6       44.80       42.94      4.07 o 
   5  -4   6        0.89        0.97      2.68 o 
   6  -4   6       23.50       27.24      2.54 o 
  -7  -3   6       71.78       80.11      6.35 o 
  -6  -3   6      365.85      409.66      9.71 o 
  -5  -3   6      101.21      111.40      4.41 o 
  -4  -3   6        5.39        8.02      1.63 o 
  -3  -3   6       37.92       34.02      2.26 o 
  -2  -3   6       77.79       78.73      2.62 o 
  -1  -3   6       99.06      114.07      2.99 o 
   0  -3   6        4.12        6.28      0.98 o 
   1  -3   6      420.75      498.28      7.41 o 
   2  -3   6        0.30        3.66      1.90 o 
   3  -3   6       40.44       47.10      2.52 o 
   4  -3   6       38.68       34.09      2.68 o 
   5  -3   6       19.04       17.89      2.55 o 
   6  -3   6        0.70        0.00      3.78 o 
  -7  -2   6       72.60       76.74      4.90 o 
  -6  -2   6      187.69      192.31      6.24 o 
  -5  -2   6       77.88       78.55      3.51 o 
  -4  -2   6        2.52        4.10      2.85 o 
  -3  -2   6      409.72      353.40      6.60 o 
  -2  -2   6      146.71      124.71      4.18 o 
  -1  -2   6       16.40       18.65      2.00 o 
   0  -2   6      252.23      224.83      5.15 o 
   1  -2   6       72.14       53.19      4.45 o 
   2  -2   6      214.41      240.18      5.77 o 
   3  -2   6      290.21      314.56      7.24 o 
   4  -2   6       19.87       15.68      2.07 o 
   5  -2   6        3.95        0.00      3.21 o 
   6  -2   6        0.07        0.00      3.20 o 
  -7  -1   6       55.94       54.33      4.15 o 
  -6  -1   6        6.52        6.20      2.33 o 
  -5  -1   6       23.74       23.17      2.43 o 
  -4  -1   6       94.00       92.03      3.53 o 
  -3  -1   6      201.06      195.61      4.45 o 
  -2  -1   6       78.21       78.97      3.24 o 
  -1  -1   6      198.92      253.92      5.01 o 
   0  -1   6       86.52       81.36      2.54 o 
   1  -1   6       40.38       57.32      3.56 o 
   2  -1   6        6.82        7.94      2.66 o 
   3  -1   6      285.21      299.66      6.25 o 
   4  -1   6       45.16       45.83      2.93 o 
   5  -1   6        5.15        7.34      1.74 o 
   6  -1   6       31.44       43.58      3.43 o 
  -7   0   6       76.85       78.90      4.90 o 
  -6   0   6      164.73      183.29      7.33 o 
  -5   0   6        6.96       13.70      3.56 o 
  -4   0   6        3.45        8.07      1.82 o 
  -3   0   6        7.39        7.21      2.90 o 
  -2   0   6     1467.33     1666.84     14.30 o 
  -1   0   6     1706.38     1724.44     13.72 o 
   0   0   6      546.27      537.03      5.54 o 
   1   0   6       32.61       26.35      1.60 o 
   2   0   6      167.05      159.02      3.39 o 
   3   0   6       21.95       17.58      1.74 o 
   4   0   6      116.01      136.47      3.87 o 
   5   0   6        6.16        6.92      1.32 o 
   6   0   6        1.13        0.01      2.75 o 
  -7   1   6       48.25       60.15      6.78 o 
  -6   1   6       34.27       22.01      5.79 o 
  -5   1   6        7.76       14.10      3.70 o 
  -4   1   6       38.38       38.67      3.87 o 
  -3   1   6      495.88      513.01      9.55 o 
  -2   1   6      148.63      200.23      5.83 o 
  -1   1   6       75.13       73.92      3.65 o 
   0   1   6      309.90      312.01      4.19 o 
   1   1   6        4.57        2.77      1.57 o 
   2   1   6        0.10        3.28      1.19 o 
   3   1   6      227.59      228.79      4.18 o 
   4   1   6        8.39       10.15      1.51 o 
   5   1   6        7.23        8.67      1.82 o 
   6   1   6        2.31        1.33      2.77 o 
  -7   2   6        8.89       15.81      4.42 o 
  -6   2   6        0.50        7.02      3.79 o 
  -5   2   6        6.29        0.30      4.35 o 
  -4   2   6      140.87      138.72      6.66 o 
  -3   2   6        1.16        0.23      2.57 o 
  -2   2   6       19.62        6.24      4.38 o 
  -1   2   6      181.55      163.23      7.46 o 
   0   2   6      259.61      208.59      4.05 o 
   1   2   6        3.14        3.37      1.03 o 
   2   2   6        3.59        4.72      1.65 o 
   3   2   6      131.28      121.50      4.38 o 
   4   2   6        0.22        0.36      2.23 o 
   5   2   6        1.81        0.01      2.67 o 
  -7   3   6       73.46      103.96      7.46 o 
  -6   3   6       16.53       18.02      4.77 o 
  -5   3   6       75.91      109.83      6.16 o 
  -4   3   6      173.78      202.54      7.07 o 
  -3   3   6       18.90       19.47      3.94 o 
  -2   3   6       28.82       37.34      3.63 o 
  -1   3   6        0.20        0.67      2.47 o 
   0   3   6      232.14      234.56      4.15 o 
   1   3   6       16.74       21.86      1.52 o 
   2   3   6        0.97        0.68      1.95 o 
   3   3   6      113.01      122.30      3.45 o 
   4   3   6       95.00       98.54      3.41 o 
   5   3   6        8.25        8.93      2.23 o 
  -6   4   6        0.02        0.00      4.64 o 
  -5   4   6        8.34        8.12      4.00 o 
  -4   4   6       11.56       11.35      3.93 o 
  -3   4   6     1114.70     1010.50     22.31 o 
  -2   4   6      895.41      702.27     19.11 o 
  -1   4   6      424.04      326.34     13.61 o 
   0   4   6       38.60       31.66      2.61 o 
   1   4   6       36.80       29.40      2.96 o 
   2   4   6       36.98       32.13      2.78 o 
   3   4   6        0.04        0.01      2.28 o 
   4   4   6        6.33        7.33      2.14 o 
  -6   5   6        4.38        1.23      4.92 o 
  -5   5   6      117.01      145.12      7.93 o 
  -4   5   6        4.15        4.65      3.63 o 
  -3   5   6      808.26      961.52     15.78 o 
  -2   5   6        2.54        3.78      3.37 o 
  -1   5   6       13.81       11.46      2.25 o 
   0   5   6       28.21       26.33      2.21 o 
   1   5   6        2.14        4.46      1.36 o 
   2   5   6        0.27        1.27      2.06 o 
   3   5   6       25.86       26.56      2.18 o 
  -5   6   6      120.99       97.12      9.85 o 
  -4   6   6        0.71        0.73      3.76 o 
  -3   6   6       68.61       74.53      6.31 o 
  -2   6   6        0.07        0.65      3.36 o 
  -1   6   6        0.32        0.35      1.91 o 
   0   6   6       12.75       14.70      2.56 o 
   1   6   6        4.67        1.87      2.39 o 
   2   6   6        0.03        0.24      2.17 o 
  -4   7   6        1.41        5.03      3.08 o 
  -3   7   6       19.46       19.16      4.69 o 
  -2   7   6        4.52        4.74      3.44 o 
  -1   7   6        2.51        1.98      4.33 o 
   0   7   6        3.04        0.01      2.62 o 
   1   7   6       11.48        7.55      2.89 o 
  -2   8   6       24.25       15.47      7.01 o 
  -1   8   6        3.59        7.04      4.15 o 
  -2 -13   7      152.07      194.10      8.81 o 
  -1 -13   7        1.92        0.00      4.21 o 
   0 -13   7       66.59       61.83      4.21 o 
   1 -13   7       21.15       23.77      3.05 o 
   2 -13   7        8.52        8.39      2.62 o 
   3 -13   7        6.18        7.91      3.40 o 
  -3 -12   7      122.17      131.89      6.23 o 
  -2 -12   7       31.29       30.08      2.98 o 
  -1 -12   7       21.57       27.28      2.72 o 
   0 -12   7        8.38        6.86      3.61 o 
   1 -12   7        0.23        4.54      2.80 o 
   2 -12   7        1.67        2.39      3.08 o 
   3 -12   7        1.81        3.54      3.27 o 
   4 -12   7       33.48       30.55      3.13 o 
  -4 -11   7        9.57        6.89      3.75 o 
  -3 -11   7        0.87        0.00      3.56 o 
  -2 -11   7        8.09        3.31      3.94 o 
  -1 -11   7       17.44       17.17      2.38 o 
   0 -11   7        3.97        6.24      1.63 o 
   1 -11   7       15.77       20.25      2.67 o 
   2 -11   7        2.99        4.41      1.75 o 
   3 -11   7       34.41       37.92      3.05 o 
   4 -11   7       67.01       64.47      4.35 o 
   5 -11   7       20.00       19.56      2.59 o 
  -5 -10   7        1.15        0.00      4.08 o 
  -4 -10   7        0.13        0.00      3.66 o 
  -3 -10   7        3.16        1.93      2.88 o 
  -2 -10   7      359.61      366.40      7.90 o 
  -1 -10   7        0.52        3.01      2.46 o 
   0 -10   7       73.23       65.84      3.35 o 
   1 -10   7      186.33      159.62      7.07 o 
   2 -10   7       93.37       92.53      4.25 o 
   3 -10   7       18.82       20.96      2.86 o 
   4 -10   7        0.17        0.57      3.06 o 
   5 -10   7       10.49        4.66      4.08 o 
  -5  -9   7        6.56        2.07      3.71 o 
  -4  -9   7        0.47        2.12      2.93 o 
  -3  -9   7      166.72      129.61      6.58 o 
  -2  -9   7        0.08        0.00      3.20 o 
  -1  -9   7       10.16        6.88      2.83 o 
   0  -9   7       86.90       83.65      3.36 o 
   1  -9   7       94.81       96.55      3.89 o 
   2  -9   7       31.77       31.70      2.78 o 
   3  -9   7      133.87      130.61      4.76 o 
   4  -9   7       45.06       38.72      3.33 o 
   5  -9   7        0.83        2.94      2.75 o 
  -6  -8   7       20.93       25.88      4.49 o 
  -5  -8   7      135.40      113.67      7.21 o 
  -4  -8   7        2.93        5.53      1.59 o 
  -3  -8   7       39.84       32.34      2.46 o 
  -2  -8   7       48.87       55.71      3.00 o 
  -1  -8   7      116.38      122.94      4.02 o 
   0  -8   7       26.75       21.27      2.13 o 
   1  -8   7       11.44        7.72      3.04 o 
   2  -8   7       41.24       42.50      2.88 o 
   3  -8   7       38.56       35.01      4.08 o 
   4  -8   7       16.82       16.71      2.29 o 
   5  -8   7      114.76      112.05      5.57 o 
   6  -8   7        2.28        2.10      3.12 o 
  -6  -7   7       51.36       42.75      6.11 o 
  -5  -7   7        0.03        0.00      4.03 o 
  -4  -7   7        0.24        0.00      3.14 o 
  -3  -7   7        0.79        0.79      2.42 o 
  -2  -7   7      172.43      183.44      4.82 o 
  -1  -7   7      128.01      124.51      3.85 o 
   0  -7   7       16.38       18.74      1.70 o 
   1  -7   7      151.20      168.05      4.91 o 
   2  -7   7       38.86       40.09      2.57 o 
   3  -7   7       53.79       57.80      3.03 o 
   4  -7   7        0.57        0.00      2.81 o 
   5  -7   7        6.89        5.94      3.00 o 
   6  -7   7       14.69       12.67      2.42 o 
  -7  -6   7        6.01        2.12      4.64 o 
  -6  -6   7        0.03        0.00      4.06 o 
  -5  -6   7        2.32        0.00      3.44 o 
  -4  -6   7       35.80       27.10      2.80 o 
  -3  -6   7      279.49      263.72      5.80 o 
  -2  -6   7       16.61       14.97      1.77 o 
  -1  -6   7       25.23       27.78      1.95 o 
   0  -6   7        9.37        8.88      2.26 o 
   1  -6   7        0.25        1.43      2.19 o 
   2  -6   7       45.43       37.23      3.37 o 
   3  -6   7       69.09       75.10      3.95 o 
   4  -6   7        7.38        2.83      3.15 o 
   5  -6   7        0.06        0.00      2.90 o 
   6  -6   7        2.99        6.60      2.84 o 
  -7  -5   7       77.76       82.10      6.47 o 
  -6  -5   7       98.82       98.55      6.73 o 
  -5  -5   7       65.81       67.08      4.84 o 
  -4  -5   7      881.42      936.01     12.77 o 
  -3  -5   7        1.33        1.58      2.57 o 
  -2  -5   7      294.95      297.41      5.53 o 
  -1  -5   7      575.00      556.71      7.90 o 
   0  -5   7      481.83      479.42      6.40 o 
   1  -5   7      219.48      253.18      5.71 o 
   2  -5   7       42.36       38.20      2.42 o 
   3  -5   7       10.48       11.22      1.86 o 
   4  -5   7      292.30      284.84      6.68 o 
   5  -5   7        7.00        4.59      2.89 o 
   6  -5   7        0.08        2.28      3.28 o 
  -7  -4   7        4.27        0.00      4.96 o 
  -6  -4   7      532.48      593.03     10.76 o 
  -5  -4   7      263.70      294.92      6.83 o 
  -4  -4   7      736.27      698.04      9.44 o 
  -3  -4   7       40.42       35.95      2.39 o 
  -2  -4   7      299.32      299.13      6.22 o 
  -1  -4   7        9.47       10.15      2.18 o 
   0  -4   7      127.51      111.97      3.85 o 
   1  -4   7      233.29      228.06      7.21 o 
   2  -4   7       16.34       17.65      1.79 o 
   3  -4   7        5.16        6.02      2.90 o 
   4  -4   7       27.04       24.43      3.66 o 
   5  -4   7       98.94       98.05      5.28 o 
   6  -4   7        1.98        2.89      2.59 o 
  -7  -3   7      176.61      195.31      8.66 o 
  -6  -3   7       83.83       95.58      4.76 o 
  -5  -3   7      100.20      103.31      4.25 o 
  -4  -3   7        0.03        0.00      3.25 o 
  -3  -3   7       37.19       35.91      2.28 o 
  -2  -3   7        6.03        7.23      1.25 o 
  -1  -3   7       41.38       34.51      1.87 o 
   0  -3   7       30.47       20.84      2.49 o 
   1  -3   7      270.66      278.01      6.34 o 
   2  -3   7       27.02       30.03      2.32 o 
   3  -3   7        2.06        1.29      1.40 o 
   4  -3   7       85.12       93.58      4.09 o 
   5  -3   7        8.86       10.41      1.96 o 
   6  -3   7        5.69        5.41      3.51 o 
  -7  -2   7        3.88        2.44      4.20 o 
  -6  -2   7       28.51       29.21      3.30 o 
  -5  -2   7        0.86        4.13      2.92 o 
  -4  -2   7        8.10        8.82      1.62 o 
  -3  -2   7        3.49        4.87      1.30 o 
  -2  -2   7        6.62        2.79      2.29 o 
  -1  -2   7       59.39       46.54      3.10 o 
   0  -2   7        0.78        2.70      1.76 o 
   1  -2   7        0.55        0.00      2.64 o 
   2  -2   7       92.39      109.49      4.76 o 
   3  -2   7       25.06       21.17      3.35 o 
   4  -2   7       31.45       26.90      2.69 o 
   5  -2   7        8.23       10.02      1.87 o 
   6  -2   7       15.17       15.60      2.47 o 
  -7  -1   7        4.35        3.14      4.64 o 
  -6  -1   7      104.61      112.25      5.01 o 
  -5  -1   7        0.03        0.00      3.02 o 
  -4  -1   7      318.44      312.44      6.37 o 
  -3  -1   7        6.51        4.47      2.79 o 
  -2  -1   7        0.61        0.00      2.33 o 
  -1  -1   7      160.67      165.70      4.69 o 
   0  -1   7       22.94       23.90      2.85 o 
   1  -1   7       31.32       43.27      3.19 o 
   2  -1   7      518.33      571.05      8.48 o 
   3  -1   7      387.93      387.79      7.41 o 
   4  -1   7        5.87        5.74      1.81 o 
   5  -1   7        7.14        1.57      4.09 o 
   6  -1   7       14.78       15.61      2.75 o 
  -7   0   7        1.43        0.00      5.18 o 
  -6   0   7        9.96        9.87      4.65 o 
  -5   0   7      191.31      191.71      7.57 o 
  -4   0   7       34.48       36.21      4.00 o 
  -3   0   7       12.60       10.89      3.29 o 
  -2   0   7      102.64      119.40      4.71 o 
  -1   0   7        0.27        0.00      2.41 o 
   0   0   7        0.95        0.00      1.67 o 
   1   0   7        0.65        0.81      1.56 o 
   2   0   7       65.31       57.86      2.47 o 
   3   0   7      293.50      288.15      5.37 o 
   4   0   7      117.58      119.38      3.95 o 
   5   0   7        2.51        2.08      2.42 o 
  -7   1   7       13.80       18.27      5.67 o 
  -6   1   7      263.26      287.47      9.65 o 
  -5   1   7        0.20        1.52      3.26 o 
  -4   1   7       21.80       21.18      4.33 o 
  -3   1   7       13.94       20.44      3.30 o 
  -2   1   7        5.76        9.31      2.67 o 
  -1   1   7        0.02        0.00      2.67 o 
   0   1   7       11.13       12.90      1.47 o 
   1   1   7      469.86      470.31      5.98 o 
   2   1   7       12.31       12.55      1.80 o 
   3   1   7      235.42      245.20      4.68 o 
   4   1   7        3.36        3.24      1.89 o 
   5   1   7        3.67        2.23      2.51 o 
  -7   2   7       47.18       51.52      5.87 o 
  -6   2   7       45.11       55.56      5.88 o 
  -5   2   7       41.26       43.95      5.15 o 
  -4   2   7       21.98       14.81      4.31 o 
  -3   2   7        2.52        5.66      1.75 o 
  -2   2   7        0.05        0.00      2.78 o 
  -1   2   7       60.92       51.06      5.61 o 
   0   2   7       25.66       23.90      2.26 o 
   1   2   7       34.15       30.84      2.48 o 
   2   2   7      169.36      168.27      4.73 o 
   3   2   7       94.95       96.61      4.15 o 
   4   2   7        6.12        9.17      1.82 o 
   5   2   7       20.15       21.67      2.16 o 
  -6   3   7       14.94       11.44      5.72 o 
  -5   3   7       21.43       27.62      4.64 o 
  -4   3   7      130.66      145.81      7.03 o 
  -3   3   7        5.85        3.52      3.68 o 
  -2   3   7       16.06       18.55      3.38 o 
  -1   3   7        1.34        1.94      2.79 o 
   0   3   7       87.87       86.73      3.35 o 
   1   3   7      450.63      464.15      6.60 o 
   2   3   7        4.10        2.14      2.32 o 
   3   3   7        3.03        2.83      2.24 o 
   4   3   7        5.44        7.88      1.96 o 
  -6   4   7       32.47       28.05      7.28 o 
  -5   4   7       22.51       17.15      5.45 o 
  -4   4   7        7.93        2.34      4.34 o 
  -3   4   7       68.71       44.72      8.25 o 
  -2   4   7        3.51        0.00      3.67 o 
  -1   4   7      378.98      339.20     12.83 o 
   0   4   7      153.07      140.94      4.62 o 
   1   4   7       26.03       22.04      3.00 o 
   2   4   7       95.67       86.71      4.29 o 
   3   4   7        0.49        0.26      2.29 o 
  -5   5   7       32.59       43.29      6.01 o 
  -4   5   7       32.75       31.08      5.54 o 
  -3   5   7       12.47       10.76      3.98 o 
  -2   5   7       84.95       98.19      5.87 o 
  -1   5   7        9.36        5.94      4.50 o 
   0   5   7       27.38       28.73      2.30 o 
   1   5   7       10.92       12.62      1.73 o 
   2   5   7        6.66        4.07      2.60 o 
  -4   6   7       52.11       37.07      7.29 o 
  -3   6   7        5.89       12.08      3.75 o 
  -2   6   7       20.80       10.54      6.37 o 
  -1   6   7       14.53       13.80      4.00 o 
   0   6   7        0.00        1.34      2.04 o 
   1   6   7        4.70       10.09      2.31 o 
  -3   7   7       26.90       36.31      5.09 o 
  -2   7   7        0.90        0.40      3.84 o 
  -1   7   7       14.25       12.56      4.90 o 
  -1 -13   8       92.06      104.13      5.26 o 
   0 -13   8       33.64       37.46      3.25 o 
   1 -13   8       16.19       16.83      3.16 o 
   2 -13   8        7.72       10.15      2.46 o 
  -3 -12   8       13.17       12.20      2.59 o 
  -2 -12   8       12.15       13.56      2.68 o 
  -1 -12   8        2.22        3.67      1.83 o 
   0 -12   8       47.65       40.30      4.03 o 
   1 -12   8       20.18       21.17      2.85 o 
   2 -12   8       23.61       25.08      3.18 o 
   3 -12   8        0.10        0.00      3.78 o 
  -4 -11   8        0.39        1.65      3.22 o 
  -3 -11   8       17.77       13.66      3.62 o 
  -2 -11   8        0.08        0.15      3.26 o 
  -1 -11   8        0.00        0.00      3.01 o 
   0 -11   8        2.20        1.10      2.94 o 
   1 -11   8       10.78        8.23      2.36 o 
   2 -11   8      149.08      138.47      5.28 o 
   3 -11   8       15.38       13.88      2.68 o 
   4 -11   8        8.45       11.30      1.95 o 
  -5 -10   8        3.83        3.22      3.67 o 
  -4 -10   8       85.37       80.49      4.47 o 
  -3 -10   8       14.55       13.35      2.23 o 
  -2 -10   8      258.94      267.31      6.77 o 
  -1 -10   8       75.52       59.89      3.38 o 
   0 -10   8       99.10       80.94      3.80 o 
   1 -10   8      176.44      180.47      7.31 o 
   2 -10   8       93.01       94.23      4.58 o 
   3 -10   8       73.79       66.83      3.95 o 
   4 -10   8       13.85       12.90      3.66 o 
   5 -10   8       30.51       22.93      3.68 o 
  -5  -9   8       13.52        7.74      4.86 o 
  -4  -9   8       35.76       35.57      4.05 o 
  -3  -9   8        1.51        4.74      2.43 o 
  -2  -9   8      113.22       89.94      3.92 o 
  -1  -9   8       14.61       15.41      2.21 o 
   0  -9   8       39.01       42.75      2.76 o 
   1  -9   8        3.08        5.19      1.55 o 
   2  -9   8      490.44      493.17      8.85 o 
   3  -9   8       53.87       59.42      3.51 o 
   4  -9   8        0.09        0.00      3.13 o 
   5  -9   8        7.83        6.72      1.99 o 
  -6  -8   8        0.06        0.00      4.43 o 
  -5  -8   8       97.50      100.50      4.76 o 
  -4  -8   8       18.83       14.59      2.23 o 
  -3  -8   8        7.39        5.79      2.59 o 
  -2  -8   8        3.90        4.66      2.50 o 
  -1  -8   8        4.90        5.11      1.41 o 
   0  -8   8        6.86        4.16      2.87 o 
   1  -8   8      137.81      148.00      5.95 o 
   2  -8   8      140.14      143.37      4.77 o 
   3  -8   8       44.74       35.63      3.11 o 
   4  -8   8        1.44        0.00      3.20 o 
   5  -8   8       32.24       27.41      2.87 o 
  -6  -7   8       44.71       44.58      5.01 o 
  -5  -7   8       17.28        4.64      4.32 o 
  -4  -7   8        3.79        9.16      2.48 o 
  -3  -7   8       40.21       45.14      2.71 o 
  -2  -7   8       41.97       45.94      2.77 o 
  -1  -7   8       63.95       61.52      2.92 o 
   0  -7   8       52.02       56.04      2.75 o 
   1  -7   8       57.07       62.70      3.10 o 
   2  -7   8        8.30        9.72      1.79 o 
   3  -7   8        9.07        4.47      2.82 o 
   4  -7   8       18.16       14.31      2.27 o 
   5  -7   8        8.36        9.23      3.46 o 
   6  -7   8       16.36       10.63      5.16 o 
  -6  -6   8       33.34       40.77      3.58 o 
  -5  -6   8       18.97       17.31      2.80 o 
  -4  -6   8      477.07      489.19      8.65 o 
  -3  -6   8       55.90       51.50      3.07 o 
  -2  -6   8       95.78       89.14      3.53 o 
  -1  -6   8       16.84       11.88      2.82 o 
   0  -6   8      668.43      629.58      9.33 o 
   1  -6   8       11.02       12.14      2.53 o 
   2  -6   8        3.39        3.98      1.27 o 
   3  -6   8        1.48        4.00      2.42 o 
   4  -6   8       27.04       24.36      3.54 o 
   5  -6   8       27.89       30.48      3.91 o 
   6  -6   8        0.34        2.13      3.52 o 
  -7  -5   8        0.18        1.34      4.08 o 
  -6  -5   8       11.22        5.41      4.32 o 
  -5  -5   8       21.79       17.74      4.24 o 
  -4  -5   8        2.54        0.00      3.68 o 
  -3  -5   8      850.23      857.65     10.53 o 
  -2  -5   8       86.87       80.69      3.35 o 
  -1  -5   8       16.20        9.02      3.03 o 
   0  -5   8        8.05       10.51      1.51 o 
   1  -5   8      218.94      232.26      6.48 o 
   2  -5   8       11.82        9.67      1.82 o 
   3  -5   8       43.65       42.73      2.92 o 
   4  -5   8       14.35       17.84      2.35 o 
   5  -5   8       54.03       52.62      3.52 o 
   6  -5   8        0.44        0.00      3.88 o 
  -7  -4   8       25.70       30.94      3.70 o 
  -6  -4   8        4.08        0.00      4.53 o 
  -5  -4   8      507.42      523.43      9.33 o 
  -4  -4   8      598.27      578.60      9.23 o 
  -3  -4   8      108.30      108.47      4.42 o 
  -2  -4   8      338.68      349.78      6.91 o 
  -1  -4   8      277.77      257.68      6.20 o 
   0  -4   8      414.33      382.92      7.34 o 
   1  -4   8       17.15       13.30      3.45 o 
   2  -4   8        4.17        5.92      2.27 o 
   3  -4   8        0.03        0.00      2.94 o 
   4  -4   8        0.67        0.00      2.78 o 
   5  -4   8        4.53        3.58      3.22 o 
   6  -4   8        0.06        2.79      2.92 o 
  -7  -3   8       25.04       32.41      3.64 o 
  -6  -3   8      144.60      140.41      5.64 o 
  -5  -3   8        0.00        0.00      3.61 o 
  -4  -3   8      331.50      306.39      6.64 o 
  -3  -3   8       89.87       92.09      3.43 o 
  -2  -3   8        0.19        2.05      2.02 o 
  -1  -3   8      171.46      169.98      4.25 o 
   0  -3   8       16.80       14.88      1.53 o 
   1  -3   8      121.25      122.75      5.00 o 
   2  -3   8        2.28        0.00      2.92 o 
   3  -3   8       49.47       60.68      3.40 o 
   4  -3   8       29.73       32.99      2.73 o 
   5  -3   8       14.11       14.68      2.30 o 
  -7  -2   8        0.67        2.92      3.95 o 
  -6  -2   8       32.64       33.05      3.33 o 
  -5  -2   8       54.86       51.16      3.67 o 
  -4  -2   8        0.63        0.00      3.02 o 
  -3  -2   8      216.67      229.80      6.45 o 
  -2  -2   8      131.71      140.87      4.92 o 
  -1  -2   8      341.33      337.95      6.72 o 
   0  -2   8      106.02      103.64      4.51 o 
   1  -2   8      124.97      112.01      6.76 o 
   2  -2   8       58.08       64.64      4.42 o 
   3  -2   8       31.28       35.70      4.15 o 
   4  -2   8        1.52        0.14      3.16 o 
   5  -2   8        0.42        3.78      2.72 o 
  -7  -1   8       57.98       49.22      4.34 o 
  -6  -1   8       71.48       64.16      3.98 o 
  -5  -1   8        0.81        0.00      3.26 o 
  -4  -1   8        9.13        5.45      3.28 o 
  -3  -1   8        9.43        0.11      3.14 o 
  -2  -1   8       90.65      110.30      4.63 o 
  -1  -1   8        0.80        1.41      2.27 o 
   0  -1   8      503.52      491.19      7.35 o 
   1  -1   8       22.95       25.09      3.49 o 
   2  -1   8        4.88        4.47      2.97 o 
   3  -1   8       12.48       14.12      2.48 o 
   4  -1   8       40.07       40.19      3.36 o 
   5  -1   8        0.04        0.01      3.26 o 
  -7   0   8        9.81        0.21      6.11 o 
  -6   0   8        6.86        5.89      2.59 o 
  -5   0   8        0.22        0.00      3.68 o 
  -4   0   8        5.39        0.00      3.62 o 
  -3   0   8        1.17        0.00      3.38 o 
  -2   0   8        4.30        0.59      3.22 o 
  -1   0   8      124.11      147.43      5.16 o 
   0   0   8        1.26        0.00      1.83 o 
   1   0   8       17.40       11.25      2.36 o 
   2   0   8       89.16       92.60      3.07 o 
   3   0   8       47.58       49.58      2.82 o 
   4   0   8        0.43        3.68      2.09 o 
   5   0   8        2.33        4.13      2.45 o 
  -6   1   8       20.78       12.31      5.70 o 
  -5   1   8      356.35      375.01      7.26 o 
  -4   1   8       40.58       42.61      4.42 o 
  -3   1   8        5.62        6.07      3.43 o 
  -2   1   8       64.98       68.96      4.70 o 
  -1   1   8        4.55        0.79      2.91 o 
   0   1   8       67.52       71.32      3.04 o 
   1   1   8        0.60        0.00      2.20 o 
   2   1   8      175.70      198.45      4.55 o 
   3   1   8        3.52        6.97      1.81 o 
   4   1   8       28.80       32.10      2.45 o 
  -6   2   8        8.76        9.93      4.02 o 
  -5   2   8        0.10        0.00      3.97 o 
  -4   2   8      128.44      141.16      7.04 o 
  -3   2   8       12.52       13.25      3.66 o 
  -2   2   8       35.84       20.62      5.69 o 
  -1   2   8       61.94       42.42      6.60 o 
   0   2   8       25.32       24.96      2.69 o 
   1   2   8      177.15      154.61      5.07 o 
   2   2   8        2.51        1.55      2.36 o 
   3   2   8       33.86       36.22      3.20 o 
   4   2   8        6.80        3.82      3.13 o 
  -6   3   8       30.30       48.83      5.94 o 
  -5   3   8       13.02       13.72      3.77 o 
  -4   3   8        0.14        1.03      3.53 o 
  -3   3   8        0.07        0.00      3.87 o 
  -2   3   8       76.33       79.26      5.51 o 
  -1   3   8      164.77      169.05      7.20 o 
   0   3   8       21.36       24.35      2.24 o 
   1   3   8       75.42       78.19      3.86 o 
   2   3   8       10.69        9.48      2.00 o 
   3   3   8        0.07        2.75      2.05 o 
  -5   4   8       75.88       82.82      8.62 o 
  -4   4   8       11.60       11.30      4.87 o 
  -3   4   8       93.48       27.88     10.79 o 
  -2   4   8       43.32       13.77      7.53 o 
  -1   4   8       54.67       47.18      6.11 o 
   0   4   8       32.25       29.59      3.18 o 
   1   4   8       23.86       19.95      3.16 o 
   2   4   8       17.15       16.04      3.21 o 
  -4   5   8       33.60       32.25      4.60 o 
  -3   5   8        2.82        5.13      3.28 o 
  -2   5   8      179.37      216.13      8.93 o 
  -1   5   8        5.86       14.43      3.78 o 
   0   5   8        0.72        0.55      2.11 o 
   1   5   8        5.91        0.01      3.05 o 
  -3   6   8        0.42        5.01      3.58 o 
  -2   6   8       28.69       22.43      6.70 o 
  -1   6   8        6.85        9.60      4.85 o 
  -1 -13   9       37.39       50.20      4.13 o 
   0 -13   9       12.15       14.02      2.88 o 
   1 -13   9       65.00       69.17      4.84 o 
   2 -13   9       14.91       14.55      2.82 o 
  -3 -12   9        3.65        1.67      4.11 o 
  -2 -12   9        2.15        0.00      3.90 o 
  -1 -12   9        6.33        8.80      1.80 o 
   0 -12   9        3.54        5.79      3.46 o 
   1 -12   9        3.88        8.09      2.16 o 
   2 -12   9       24.24       28.91      3.00 o 
   3 -12   9       23.22       24.47      3.17 o 
  -4 -11   9        1.95        5.05      3.22 o 
  -3 -11   9        1.05        1.03      3.65 o 
  -2 -11   9       31.31       21.52      4.55 o 
  -1 -11   9      112.44      113.17      4.80 o 
   0 -11   9       27.83       24.56      2.63 o 
   1 -11   9       52.36       60.68      3.92 o 
   2 -11   9      129.67      127.94      5.54 o 
   3 -11   9       25.08       24.34      2.89 o 
   4 -11   9        5.68        9.79      2.06 o 
  -4 -10   9        0.83        2.08      3.33 o 
  -3 -10   9        6.34        4.43      2.43 o 
  -2 -10   9        0.00        0.00      3.41 o 
  -1 -10   9       86.85       79.23      4.04 o 
   0 -10   9       18.48       11.50      2.05 o 
   1 -10   9       19.40       12.32      4.67 o 
   2 -10   9       84.00       85.87      4.30 o 
   3 -10   9        1.71        3.00      3.04 o 
   4 -10   9        8.25       10.69      2.47 o 
  -5  -9   9        2.77        4.70      3.27 o 
  -4  -9   9        7.26       10.86      2.68 o 
  -3  -9   9        0.18        0.29      2.65 o 
  -2  -9   9       15.13       10.89      2.14 o 
  -1  -9   9        1.10        2.63      2.72 o 
   0  -9   9        1.06        3.15      2.38 o 
   1  -9   9       13.68       19.46      2.18 o 
   2  -9   9       70.86       74.33      4.06 o 
   3  -9   9       60.92       66.78      3.76 o 
   4  -9   9        0.00        0.75      2.88 o 
   5  -9   9       32.23       30.79      3.20 o 
  -5  -8   9       69.89       80.88      4.37 o 
  -4  -8   9       25.49       23.19      2.69 o 
  -3  -8   9       88.34       76.42      3.87 o 
  -2  -8   9       13.47       14.81      2.43 o 
  -1  -8   9       32.08       25.44      2.33 o 
   0  -8   9      140.81      140.31      5.61 o 
   1  -8   9       20.03       18.22      3.06 o 
   2  -8   9        2.43        0.39      2.95 o 
   3  -8   9        8.57        7.08      1.95 o 
   4  -8   9       17.49       19.26      2.62 o 
   5  -8   9        0.56        1.27      2.91 o 
  -6  -7   9       23.36       18.85      5.10 o 
  -5  -7   9        1.45        0.16      3.19 o 
  -4  -7   9       56.72       65.75      3.59 o 
  -3  -7   9       23.06       21.91      2.34 o 
  -2  -7   9      162.12      166.48      4.96 o 
  -1  -7   9       40.22       39.73      2.60 o 
   0  -7   9       21.90       23.33      2.30 o 
   1  -7   9        0.35        0.00      2.97 o 
   2  -7   9      183.49      198.29      5.91 o 
   3  -7   9       21.08       25.76      2.58 o 
   4  -7   9        3.44        3.54      2.88 o 
   5  -7   9        0.29        2.17      3.11 o 
  -6  -6   9       10.91       13.50      3.83 o 
  -5  -6   9       28.93       26.80      2.98 o 
  -4  -6   9      139.30      137.65      4.99 o 
  -3  -6   9        1.13        3.17      2.58 o 
  -2  -6   9      312.18      314.94      6.47 o 
  -1  -6   9      526.20      493.17      9.34 o 
   0  -6   9        0.26        1.32      2.58 o 
   1  -6   9      334.59      319.21      9.33 o 
   2  -6   9        0.03        0.00      3.08 o 
   3  -6   9       17.50        8.17      2.39 o 
   4  -6   9       38.38       39.07      4.36 o 
   5  -6   9        0.13        0.15      3.27 o 
  -6  -5   9        3.28        0.00      4.39 o 
  -5  -5   9        0.69        0.00      3.84 o 
  -4  -5   9       88.65       87.71      3.93 o 
  -3  -5   9     1058.29     1035.93     12.21 o 
  -2  -5   9      141.19      148.54      4.57 o 
  -1  -5   9       75.49       68.05      3.23 o 
   0  -5   9      196.78      181.01      4.77 o 
   1  -5   9       49.26       37.48      4.49 o 
   2  -5   9       17.29       15.05      2.15 o 
   3  -5   9       16.69       14.98      2.14 o 
   4  -5   9        3.45        2.66      3.03 o 
   5  -5   9       96.65       96.11      4.75 o 
  -6  -4   9       52.90       56.46      3.95 o 
  -5  -4   9        8.39       10.29      3.54 o 
  -4  -4   9      648.10      702.85     10.55 o 
  -3  -4   9      196.52      187.26      5.26 o 
  -2  -4   9        3.47        4.87      2.43 o 
  -1  -4   9       24.64       22.33      3.27 o 
   0  -4   9      101.78      104.97      4.20 o 
   1  -4   9       46.53       33.25      4.99 o 
   2  -4   9       65.54       79.78      4.64 o 
   3  -4   9      118.26      127.27      4.93 o 
   4  -4   9        4.18        3.89      1.88 o 
   5  -4   9       14.95       14.03      2.66 o 
  -6  -3   9       25.25       21.88      2.94 o 
  -5  -3   9        8.84        8.80      2.16 o 
  -4  -3   9        0.00        1.29      2.86 o 
  -3  -3   9      146.78      138.10      4.64 o 
  -2  -3   9       77.80       77.94      3.28 o 
  -1  -3   9       13.29       14.28      1.85 o 
   0  -3   9      111.01      109.07      4.54 o 
   1  -3   9        2.41        4.96      2.60 o 
   2  -3   9        3.51        5.18      1.64 o 
   3  -3   9        0.18        0.00      3.14 o 
   4  -3   9        4.47        2.03      3.51 o 
   5  -3   9       10.14        6.03      2.56 o 
  -6  -2   9       11.01        7.25      4.37 o 
  -5  -2   9        3.36        2.36      3.28 o 
  -4  -2   9        8.67        4.19      3.73 o 
  -3  -2   9        3.98        8.76      2.71 o 
  -2  -2   9       91.62       83.77      4.29 o 
  -1  -2   9       89.45       68.22      4.03 o 
   0  -2   9        0.85        2.38      2.39 o 
   1  -2   9       68.04       71.65      5.31 o 
   2  -2   9       10.34        8.90      3.31 o 
   3  -2   9        9.64        8.66      2.24 o 
   4  -2   9       44.68       41.59      3.26 o 
   5  -2   9        1.85        0.01      3.52 o 
  -6  -1   9        1.67        4.11      3.61 o 
  -5  -1   9        1.78        0.60      3.51 o 
  -4  -1   9        0.99        0.00      3.59 o 
  -3  -1   9        1.81        6.87      2.32 o 
  -2  -1   9       43.11       41.74      3.42 o 
  -1  -1   9       42.41       55.04      3.63 o 
   0  -1   9      180.52      169.70      4.82 o 
   1  -1   9       44.62       51.78      4.21 o 
   2  -1   9       22.57       24.04      4.20 o 
   3  -1   9      142.98      156.13      5.47 o 
   4  -1   9       32.08       28.98      3.03 o 
  -6   0   9        3.70        9.21      2.47 o 
  -5   0   9      256.95      281.83      9.62 o 
  -4   0   9      182.12      182.27      7.81 o 
  -3   0   9      290.54      299.07      9.04 o 
  -2   0   9      126.19      126.27      5.78 o 
  -1   0   9       22.79       26.74      3.52 o 
   0   0   9       18.23       17.88      2.21 o 
   1   0   9       28.05       28.52      2.12 o 
   2   0   9       87.11       79.68      4.19 o 
   3   0   9        2.81        0.01      2.61 o 
   4   0   9      311.59      316.26      6.98 o 
  -6   1   9       12.81       16.82      4.86 o 
  -5   1   9       72.26       73.04      6.52 o 
  -4   1   9       32.74       32.13      4.92 o 
  -3   1   9      229.56      244.93      8.83 o 
  -2   1   9        6.80       11.14      3.59 o 
  -1   1   9       36.27       32.80      3.79 o 
   0   1   9       20.50       12.40      2.81 o 
   1   1   9        6.96        7.77      1.45 o 
   2   1   9       52.96       47.78      2.87 o 
   3   1   9      143.34      144.52      4.77 o 
  -6   2   9        4.31        0.00      5.76 o 
  -5   2   9       11.72       16.09      4.35 o 
  -4   2   9        3.76        9.20      2.69 o 
  -3   2   9      164.78      187.86      8.15 o 
  -2   2   9        1.36        0.00      3.51 o 
  -1   2   9        0.00        0.00      3.52 o 
   0   2   9       28.63       25.60      2.89 o 
   1   2   9        2.46        2.87      2.20 o 
   2   2   9        0.02        0.01      2.20 o 
   3   2   9       33.15       33.61      3.72 o 
  -5   3   9       27.89       22.68      6.25 o 
  -4   3   9        8.41        6.83      4.18 o 
  -3   3   9       12.11       10.85      4.36 o 
  -2   3   9      137.30      173.40      8.50 o 
  -1   3   9      121.49      146.85      7.47 o 
   0   3   9        1.27        0.01      2.43 o 
   1   3   9        0.86        0.01      2.31 o 
   2   3   9       65.06       68.14      4.03 o 
  -4   4   9       33.42       32.83      6.87 o 
  -3   4   9       58.96       34.29      8.68 o 
  -2   4   9       30.38       18.09      6.71 o 
  -1   4   9        0.22        0.00      4.02 o 
   0   4   9       44.95       38.48      3.25 o 
   1   4   9        5.00        0.95      2.89 o 
  -2   5   9        1.36        0.00      4.29 o 
  -1   5   9        1.01        0.00      4.11 o 
   0 -13  10       40.78       39.80      3.69 o 
   1 -13  10       11.46       12.17      2.50 o 
  -2 -12  10        0.37        2.15      3.16 o 
  -1 -12  10        0.00        0.01      3.16 o 
   0 -12  10       43.12       32.80      3.34 o 
   1 -12  10        5.11        1.97      3.73 o 
   2 -12  10        4.98        6.18      3.23 o 
  -3 -11  10        0.51        0.71      3.51 o 
  -2 -11  10       14.17       14.34      4.03 o 
  -1 -11  10       29.51       29.56      2.75 o 
   0 -11  10       43.61       40.32      3.20 o 
   1 -11  10       14.08       11.30      2.46 o 
   2 -11  10        9.57       16.06      2.24 o 
   3 -11  10        8.90        6.05      3.59 o 
  -4 -10  10        0.43        0.00      4.09 o 
  -3 -10  10       15.32       16.99      2.58 o 
  -2 -10  10        1.03        0.00      3.69 o 
  -1 -10  10      186.02      179.85      5.98 o 
   0 -10  10        0.02        0.00      3.01 o 
   1 -10  10       18.34       15.33      2.99 o 
   2 -10  10       11.66        8.36      2.54 o 
   3 -10  10       19.51       16.87      2.82 o 
   4 -10  10       12.82        7.71      4.06 o 
  -5  -9  10       10.38        8.64      4.55 o 
  -4  -9  10        0.08        0.51      3.21 o 
  -3  -9  10       40.55       41.55      3.15 o 
  -2  -9  10        4.68        0.14      3.58 o 
  -1  -9  10      132.15      122.38      4.62 o 
   0  -9  10       10.64       13.12      2.00 o 
   1  -9  10       10.06       13.47      2.33 o 
   2  -9  10       76.29       77.93      4.10 o 
   3  -9  10      198.86      204.75      6.89 o 
   4  -9  10        0.58        0.00      3.86 o 
  -5  -8  10        2.44        2.67      3.71 o 
  -4  -8  10        1.39        0.16      3.15 o 
  -3  -8  10        3.19        5.22      3.10 o 
  -2  -8  10        7.97       10.09      2.12 o 
  -1  -8  10        5.81        0.51      3.33 o 
   0  -8  10       11.72        7.27      3.16 o 
   1  -8  10       64.19       62.72      5.06 o 
   2  -8  10       72.96       77.22      5.46 o 
   3  -8  10      124.58      122.74      5.13 o 
   4  -8  10        0.33        0.01      2.97 o 
  -5  -7  10        1.00        1.19      3.65 o 
  -4  -7  10        1.09        0.00      3.87 o 
  -3  -7  10        2.66        1.38      2.96 o 
  -2  -7  10       14.75       10.71      3.48 o 
  -1  -7  10       12.85        9.72      2.21 o 
   0  -7  10      116.11      110.96      4.17 o 
   1  -7  10       91.05      109.30      4.69 o 
   2  -7  10        2.47        0.00      4.06 o 
   3  -7  10        9.34        5.20      3.97 o 
   4  -7  10        8.17        7.11      2.41 o 
  -6  -6  10       11.73       13.64      2.66 o 
  -5  -6  10       75.49       78.15      4.33 o 
  -4  -6  10       10.36        6.60      4.06 o 
  -3  -6  10      185.86      176.32      5.47 o 
  -2  -6  10        4.36        2.82      2.91 o 
  -1  -6  10      185.90      172.70      6.23 o 
   0  -6  10      313.98      307.05      7.98 o 
   1  -6  10        1.88        4.42      3.04 o 
   2  -6  10       83.94       95.31      5.20 o 
   3  -6  10        3.57        3.58      3.32 o 
   4  -6  10        6.66       12.46      2.07 o 
   5  -6  10        0.01        0.17      3.18 o 
  -6  -5  10       91.69       98.50      5.13 o 
  -5  -5  10        1.95        0.00      3.87 o 
  -4  -5  10        7.11        0.57      3.61 o 
  -3  -5  10       47.81       52.17      3.14 o 
  -2  -5  10     1157.54     1207.65     13.07 o 
  -1  -5  10       63.60       69.71      3.35 o 
   0  -5  10       59.43       61.91      3.07 o 
   1  -5  10      161.97      173.83      6.74 o 
   2  -5  10       36.85       35.03      3.02 o 
   3  -5  10       51.83       55.09      3.72 o 
   4  -5  10        3.57        3.86      3.25 o 
  -6  -4  10        0.47        0.54      3.96 o 
  -5  -4  10       18.59       23.55      2.78 o 
  -4  -4  10       21.87       25.31      2.70 o 
  -3  -4  10      577.08      538.21     10.88 o 
  -2  -4  10        5.14        9.47      2.42 o 
  -1  -4  10        1.99        1.83      2.55 o 
   0  -4  10       32.35       33.71      3.61 o 
   1  -4  10      161.92      183.00      7.18 o 
   2  -4  10       43.72       43.76      4.60 o 
   3  -4  10       26.35       29.73      4.52 o 
   4  -4  10        1.73        0.00      3.77 o 
  -6  -3  10        1.73        3.60      4.15 o 
  -5  -3  10       39.60       37.09      3.14 o 
  -4  -3  10        5.60        2.57      3.28 o 
  -3  -3  10      105.03      100.35      4.12 o 
  -2  -3  10        4.27        2.55      2.95 o 
  -1  -3  10       77.45       71.89      3.38 o 
   0  -3  10        1.66        2.19      2.73 o 
   1  -3  10        1.60        4.72      2.30 o 
   2  -3  10       30.89       34.87      3.27 o 
   3  -3  10       11.85        6.01      4.38 o 
   4  -3  10        4.89        1.77      3.99 o 
  -6  -2  10        0.36        0.00      4.17 o 
  -5  -2  10        0.02        0.48      3.54 o 
  -4  -2  10        1.24        0.00      3.14 o 
  -3  -2  10       18.26       17.36      3.38 o 
  -2  -2  10        1.26        0.00      3.12 o 
  -1  -2  10       39.21       36.96      3.90 o 
   0  -2  10       93.86      107.92      5.03 o 
   1  -2  10       20.44       22.64      3.30 o 
   2  -2  10       22.07       24.29      4.50 o 
   3  -2  10        4.85       10.35      3.24 o 
   4  -2  10       12.20       13.11      3.97 o 
  -6  -1  10        9.60        7.78      3.98 o 
  -5  -1  10        0.51        0.00      3.98 o 
  -4  -1  10        5.80        6.62      1.97 o 
  -3  -1  10      144.05      136.75      5.73 o 
  -2  -1  10        0.25        0.00      2.98 o 
  -1  -1  10       90.27       81.95      3.97 o 
   0  -1  10        1.38        1.63      2.62 o 
   1  -1  10       14.46       15.69      3.95 o 
   2  -1  10       17.13       23.10      2.91 o 
   3  -1  10       32.11       36.46      3.52 o 
   4  -1  10       28.83       36.89      3.98 o 
  -6   0  10        0.03        0.00      4.78 o 
  -5   0  10       32.08       35.77      5.69 o 
  -4   0  10      124.34      131.40      7.04 o 
  -3   0  10       35.08       39.50      4.08 o 
  -2   0  10        7.73        5.23      3.38 o 
  -1   0  10       15.99       19.23      3.27 o 
   0   0  10        0.00        0.01      2.09 o 
   1   0  10        3.28        2.88      2.16 o 
   2   0  10       14.76       15.80      2.11 o 
   3   0  10       23.38       29.97      2.72 o 
  -5   1  10       25.22       31.41      5.75 o 
  -4   1  10       38.29       36.35      5.11 o 
  -3   1  10        1.57        0.00      3.94 o 
  -2   1  10       43.05       37.29      5.06 o 
  -1   1  10        0.00        0.00      3.17 o 
   0   1  10       23.26       27.44      2.23 o 
   1   1  10        6.17        8.17      1.90 o 
   2   1  10        4.89        0.48      2.54 o 
  -5   2  10        0.10        1.70      4.09 o 
  -4   2  10        2.08        0.00      4.27 o 
  -3   2  10       26.23       40.48      5.19 o 
  -2   2  10        0.34        0.00      3.71 o 
  -1   2  10       25.53       12.92      5.70 o 
   0   2  10       17.68        5.71      3.28 o 
   1   2  10        0.67        2.58      2.20 o 
   2   2  10        0.17        1.52      2.23 o 
  -4   3  10       40.79       56.40      5.98 o 
  -3   3  10        5.25        0.80      4.24 o 
  -2   3  10       11.70        9.41      4.66 o 
  -1   3  10        1.64        3.41      3.96 o 
   0   3  10        0.01        0.49      2.34 o 
  -2 -12  11       12.38        1.49      4.59 o 
  -1 -12  11        8.88       11.18      2.38 o 
   0 -12  11        2.42        1.20      3.54 o 
   1 -12  11        3.41        9.44      3.22 o 
  -3 -11  11       28.44       27.36      5.06 o 
  -2 -11  11        1.92        0.17      3.91 o 
  -1 -11  11       38.76       41.54      3.25 o 
   0 -11  11       15.38        6.22      4.65 o 
   1 -11  11        1.36        3.19      3.16 o 
   2 -11  11        0.17        5.08      3.03 o 
  -4 -10  11        1.66        2.07      3.90 o 
  -3 -10  11        0.07        2.08      3.34 o 
  -2 -10  11       10.11       11.48      2.66 o 
  -1 -10  11        0.27        0.31      2.93 o 
   0 -10  11       60.25       54.34      3.80 o 
   1 -10  11       10.61        9.57      4.10 o 
   2 -10  11        0.01        0.00      3.26 o 
   3 -10  11       11.03       13.31      2.64 o 
  -4  -9  11        4.33        0.00      5.05 o 
  -3  -9  11       28.58       24.45      2.80 o 
  -2  -9  11        0.19        0.00      3.21 o 
  -1  -9  11        0.25        6.97      1.70 o 
   0  -9  11       25.76       29.06      2.62 o 
   1  -9  11       48.65       53.31      4.09 o 
   2  -9  11       19.37       19.42      2.80 o 
   3  -9  11       21.30       20.44      2.95 o 
  -5  -8  11        1.11        0.56      4.00 o 
  -4  -8  11        7.03        5.26      3.60 o 
  -3  -8  11        3.64        0.00      3.67 o 
  -2  -8  11        0.08        0.00      3.16 o 
  -1  -8  11        2.79        1.93      3.07 o 
   0  -8  11      107.21      104.37      6.00 o 
   1  -8  11      115.55      121.93      6.86 o 
   2  -8  11        6.94        8.41      3.60 o 
   3  -8  11      135.24      132.47      5.96 o 
   4  -8  11        1.46        1.19      3.39 o 
  -5  -7  11        8.83       12.69      3.76 o 
  -4  -7  11        3.32        1.31      3.38 o 
  -3  -7  11      104.98      101.63      4.71 o 
  -2  -7  11        1.91        3.50      2.85 o 
  -1  -7  11       46.34       49.70      3.38 o 
   0  -7  11       60.03       51.44      3.57 o 
   1  -7  11       89.32       93.13      4.65 o 
   2  -7  11      120.04      127.04      5.42 o 
   3  -7  11       32.09       35.91      3.44 o 
   4  -7  11       27.97       35.58      3.22 o 
  -5  -6  11        0.65        0.88      3.64 o 
  -4  -6  11        0.85        0.00      4.26 o 
  -3  -6  11       36.17       34.93      3.10 o 
  -2  -6  11       24.69       24.52      3.73 o 
  -1  -6  11       77.84       76.91      5.03 o 
   0  -6  11      198.70      193.17      6.92 o 
   1  -6  11        0.02        0.00      3.68 o 
   2  -6  11       26.93       26.03      4.06 o 
   3  -6  11        0.44        1.99      1.75 o 
   4  -6  11        2.81        3.04      3.15 o 
  -5  -5  11        0.42        0.00      4.47 o 
  -4  -5  11       48.63       50.01      3.68 o 
  -3  -5  11       46.87       43.60      3.16 o 
  -2  -5  11      194.86      186.96      5.87 o 
  -1  -5  11        0.12        3.10      2.43 o 
   0  -5  11        6.06        6.52      3.33 o 
   1  -5  11       56.20       64.49      4.82 o 
   2  -5  11        1.49        4.74      2.90 o 
   3  -5  11        2.38        0.00      3.65 o 
   4  -5  11        3.08        5.82      2.32 o 
  -5  -4  11        0.07        0.00      4.13 o 
  -4  -4  11        0.61        2.97      3.04 o 
  -3  -4  11        0.19        4.48      2.51 o 
  -2  -4  11       36.55       34.60      4.47 o 
  -1  -4  11        3.73        2.73      2.99 o 
   0  -4  11       19.14       13.40      3.49 o 
   1  -4  11        9.89        6.60      3.89 o 
   2  -4  11       45.32       62.04      4.79 o 
   3  -4  11        2.68        4.75      2.83 o 
   4  -4  11        0.00        0.01      3.00 o 
  -5  -3  11       10.20       11.73      2.39 o 
  -4  -3  11       20.84       22.95      2.84 o 
  -3  -3  11        0.12        4.69      2.79 o 
  -2  -3  11       17.83       18.03      2.25 o 
  -1  -3  11        7.23        7.26      1.89 o 
   0  -3  11      172.45      167.83      5.52 o 
   1  -3  11       99.19      108.92      6.82 o 
   2  -3  11        2.30        0.00      4.03 o 
   3  -3  11        0.81        0.00      4.23 o 
  -5  -2  11        9.92        4.59      4.41 o 
  -4  -2  11        6.52        2.91      3.26 o 
  -3  -2  11       11.94        4.20      3.94 o 
  -2  -2  11       60.47       60.49      4.80 o 
  -1  -2  11      200.98      188.80      7.47 o 
   0  -2  11       24.10       14.50      4.34 o 
   1  -2  11        1.86        1.82      3.05 o 
   2  -2  11        3.75        6.91      3.38 o 
   3  -2  11        2.12        1.06      3.50 o 
  -5  -1  11        5.05        0.00      4.20 o 
  -4  -1  11        7.88        1.84      4.02 o 
  -3  -1  11       35.01       30.30      3.87 o 
  -2  -1  11        0.52        0.00      2.91 o 
  -1  -1  11        3.76        6.91      2.68 o 
   0  -1  11        7.15        7.37      2.02 o 
   1  -1  11       27.92       26.08      4.36 o 
   2  -1  11        4.96        0.00      4.01 o 
  -5   0  11        2.88        1.69      4.53 o 
  -4   0  11        0.19        4.48      3.33 o 
  -3   0  11        0.75        0.00      3.83 o 
  -2   0  11        6.45        8.38      3.53 o 
  -1   0  11       67.23       64.31      5.57 o 
   0   0  11       11.11        8.17      1.81 o 
   1   0  11        0.01        1.84      2.02 o 
   2   0  11       23.26       26.08      2.64 o 
  -4   1  11       26.39       30.79      5.15 o 
  -3   1  11       32.14       43.90      5.14 o 
  -2   1  11        0.04        0.37      3.39 o 
  -1   1  11        2.38        3.20      3.28 o 
   0   1  11        0.92        1.90      2.15 o 
   1   1  11       11.70        9.35      3.28 o 
  -3   2  11        0.29        2.07      3.64 o 
  -2   2  11        0.02        0.00      4.50 o 
  -1   2  11        5.05       10.06      4.00 o 
   0   2  11       50.88       50.77      4.22 o 
  -2 -11  12        5.89        9.26      2.15 o 
  -1 -11  12        9.68        0.53      4.19 o 
   0 -11  12        0.00        0.00      4.41 o 
   1 -11  12        0.21        0.01      3.64 o 
  -3 -10  12       61.88       78.31      5.01 o 
  -2 -10  12        0.67        0.35      3.68 o 
  -1 -10  12        7.60       11.16      2.16 o 
   0 -10  12       62.17       58.71      3.79 o 
   1 -10  12        4.97        6.39      2.39 o 
   2 -10  12        6.66        4.88      3.82 o 
  -4  -9  12       91.28      124.61      5.76 o 
  -3  -9  12       12.68        1.40      4.53 o 
  -2  -9  12        0.92        0.00      3.58 o 
  -1  -9  12       16.69       18.13      2.55 o 
   0  -9  12       49.92       51.77      3.62 o 
   1  -9  12        9.64        9.58      2.59 o 
   2  -9  12        5.12        5.58      3.32 o 
  -4  -8  12       11.28       14.82      2.29 o 
  -3  -8  12        4.99        0.00      4.26 o 
  -2  -8  12       22.37       21.48      2.67 o 
  -1  -8  12       36.80       37.26      3.11 o 
   0  -8  12       78.06       86.03      4.31 o 
   1  -8  12       78.98       83.34      6.01 o 
   2  -8  12        2.32        0.00      4.29 o 
   3  -8  12       36.76       31.98      3.74 o 
  -4  -7  12       15.38       14.80      2.71 o 
  -3  -7  12        0.02        1.07      1.76 o 
  -2  -7  12        6.57        4.31      3.86 o 
  -1  -7  12        6.10        6.30      2.00 o 
   0  -7  12        5.92        6.11      3.23 o 
   1  -7  12        4.13        2.01      4.15 o 
   2  -7  12       12.59       14.84      2.75 o 
   3  -7  12       17.24       29.71      3.30 o 
  -5  -6  12       14.92       15.07      2.66 o 
  -4  -6  12        2.90        1.04      3.44 o 
  -3  -6  12        3.17        0.16      3.64 o 
  -2  -6  12      303.63      325.12      9.18 o 
  -1  -6  12        1.96        3.20      3.26 o 
   0  -6  12       24.39       21.83      4.45 o 
   1  -6  12      105.64      122.10      6.84 o 
   2  -6  12        1.79        0.00      4.42 o 
   3  -6  12        2.66        2.98      3.67 o 
  -5  -5  12       21.11       28.23      3.30 o 
  -4  -5  12        0.97        0.00      3.77 o 
  -3  -5  12      120.25      127.22      5.45 o 
  -2  -5  12      175.35      181.59      5.88 o 
  -1  -5  12      354.14      373.33      8.44 o 
   0  -5  12       35.25       38.15      3.02 o 
   1  -5  12        0.00        0.68      2.95 o 
   2  -5  12       13.31        8.89      4.56 o 
   3  -5  12        8.39        3.72      4.31 o 
  -5  -4  12        1.61        0.75      3.73 o 
  -4  -4  12        1.40        3.44      3.08 o 
  -3  -4  12       20.12       16.90      4.62 o 
  -2  -4  12      137.59      134.85      6.84 o 
  -1  -4  12       26.84       27.46      4.20 o 
   0  -4  12      122.66      127.72      6.09 o 
   1  -4  12        0.03        1.56      3.47 o 
   2  -4  12       68.83       54.21      6.04 o 
  -5  -3  12        0.19        0.00      3.99 o 
  -4  -3  12        2.80        6.29      3.61 o 
  -3  -3  12       15.59       17.73      2.49 o 
  -2  -3  12        1.67        2.79      3.02 o 
  -1  -3  12       15.13       13.03      2.23 o 
   0  -3  12        0.13        0.15      2.72 o 
   1  -3  12       12.32       14.28      2.39 o 
   2  -3  12        4.05        1.45      3.88 o 
  -4  -2  12        0.01        0.36      3.55 o 
  -3  -2  12        4.36        3.87      3.55 o 
  -2  -2  12       18.26       16.77      2.65 o 
  -1  -2  12        3.59        3.90      3.70 o 
   0  -2  12       13.90        8.95      2.19 o 
   1  -2  12        4.96        3.19      3.64 o 
   2  -2  12        1.61        7.40      3.17 o 
  -4  -1  12       48.07       46.70      4.32 o 
  -3  -1  12       96.28      105.68      6.73 o 
  -2  -1  12       15.22       10.04      4.30 o 
  -1  -1  12        4.00        3.92      3.07 o 
   0  -1  12       12.68       12.42      2.47 o 
   1  -1  12       36.02       35.59      6.47 o 
  -3   0  12        3.61        3.06      4.11 o 
  -2   0  12       64.94       82.53      6.10 o 
  -1   0  12        3.43        0.00      4.10 o 
   0   0  12       11.27       11.30      2.85 o 
  -1 -10  13        1.88        3.74      3.34 o 
   0 -10  13        0.46        2.44      3.09 o 
  -2  -9  13        7.74        7.38      2.15 o 
  -1  -9  13       34.36       34.74      3.41 o 
   0  -9  13        0.82        0.00      3.56 o 
   1  -9  13       66.00       78.68      4.81 o 
  -3  -8  13       32.24       33.24      3.63 o 
  -2  -8  13        0.01        0.01      3.40 o 
  -1  -8  13        0.75        5.17      2.89 o 
   0  -8  13        0.14        0.00      3.73 o 
   1  -8  13        5.84        1.50      4.16 o 
  -3  -7  13        0.93        0.01      3.37 o 
  -2  -7  13        1.01        0.00      4.89 o 
  -1  -7  13        0.06        2.13      2.90 o 
   0  -7  13        3.85        5.01      2.94 o 
   1  -7  13        7.11        8.06      2.71 o 
   2  -7  13       17.73       24.24      3.15 o 
  -4  -6  13       20.45       22.26      3.12 o 
  -3  -6  13       11.93       12.50      2.50 o 
  -2  -6  13       15.11       14.11      4.20 o 
  -1  -6  13       11.80       15.26      4.09 o 
   0  -6  13       33.79       33.08      4.11 o 
   1  -6  13       18.46        9.76      4.68 o 
   2  -6  13       19.78       19.81      3.21 o 
  -4  -5  13       26.03       27.14      3.49 o 
  -3  -5  13        8.82        5.50      3.51 o 
  -2  -5  13      131.67      139.91      5.66 o 
  -1  -5  13        8.43        7.18      3.52 o 
   0  -5  13        6.59        8.42      3.29 o 
   1  -5  13        3.29        3.42      3.69 o 
  -3  -4  13       11.93       13.61      3.47 o 
  -2  -4  13       53.47       59.58      5.41 o 
  -1  -4  13       11.99        6.45      3.54 o 
   0  -4  13        0.29        0.49      2.72 o 
   1  -4  13       17.39       20.53      4.48 o 
  -3  -3  13       17.36       12.45      4.28 o 
  -2  -3  13       14.91       11.69      3.85 o 
  -1  -3  13        7.21        6.63      3.76 o 
   0  -3  13        4.28        0.00      3.69 o 
  -2  -2  13        5.80       11.35      4.31 o 
  -1  -2  13        2.68        0.00      4.21 o 
                                                 
